# Supplementary material for: Transcriptional Analysis of Lennert Lymphoma Reveals a Unique Profile and Identifies Novel Therapeutic Targets
Source: Front Genet. 2019 Sep 10;10:780. doi: 10.3389/fgene.2019.00780 (PMC6748072; doi:10.3389/fgene.2019.00780)
Supplement: Supplementary file 1 [file Table_1.xls]

## Sheet: Supp Table1
Supplementary Table 1. CIBERSORT analysis of LL samples.
Input Sample	PTCL_005	PTCL_015	PTCL_018	PTCL_020	PTCL_043	PTCL_050	PTCL_053	PTCL_054	PTCL_055	PTCL_056	PTCL_057	PTCL_060
Monocytes	0.0360104	0	0.0534795	0.00588484	0	0	0	0	0.147194	0	0	0.259274
Macrophages M1	0.09252	0.0570856	0.157866	0.100873	0	0.00323307	0.0573847	0.0126609	0.0583411	0.163161	0.0615876	0.170273
T cells CD4 naive	0.13785	0.137135	0.0081458	0.298191	0.0317374	0.133958	0.195886	0.276679	0.294627	0.160018	0.00432226	0.130899
T cells CD4 memory resting	0.0298791	0.0850631	0	0.0171287	0	0	0.00754084	0	0	0	0	0.117444
Macrophages M0	0.164877	0.0792234	0.15858	0.160443	0.348354	0.371541	0.218351	0.103375	0.0488359	0.136835	0.171415	0.116447
T cells CD8	0.0694195	0.073223	0.15832	0.0459357	0.0118302	0.0366309	0	0.0470326	0.033993	0.0234968	0.0123791	0.0616177
NK cells activated	0.00596579	0.0020214	0	0.0282595	0.0116118	0	0.115654	0.0533599	0.00935148	0.116239	0.131692	0.0594493
T cells regulatory (Tregs)	0	0.0289517	0	0	0.0205952	0	0	0	0.00885665	0	0.0119128	0.0281011
T cells gamma delta	0.0796979	0.0737631	0.0896557	0.108676	0.0442054	0.314442	0.118426	0.191613	0.13818	0.154579	0.0859984	0.0253007
B cells memory	0	0.0151851	0.00441217	0.0143026	0.0319481	0	0	0.168026	0	0	0.226887	0.0160871
Mast cells activated	0.00111814	0	0.099901	0.0814698	0	0.0126116	0	0.0153661	0.0202894	0.0143682	0	0.0151074
T cells follicular helper	0.0583573	0.0503157	0.0526831	0	0.00832239	0	0.156903	0.0155661	0	0	0.168413	0
Plasma cells	0.0472641	0.13736	0.00783547	0	0.0755048	0.00492749	0.0301902	0.0313552	0.037848	0.00830749	0.0938956	0
Mast cells resting	0.0018868	0.0156122	0	0	0.122179	0	0.0496642	0	0	0	0.0192686	0
Macrophages M2	0.0189265	0.0701175	0.0326992	0	0.112184	0	0.0258852	0.00679075	0.0144036	0.00559974	0.0122285	0
T cells CD4 memory activated	0.0915102	0.111605	0.157658	0.0723685	0	0.121743	0.00472769	0.0735219	0.16065	0.186877	0	0
B cells naive	0.105866	0.0144772	0.00329344	0	0.00533635	0.0009	0	0	0.0256222	0.0208895	0	0
Dendritic cells resting	0.0279552	0.00804457	0.0154705	0.0636204	0	0	0.019387	0	0.00180797	0.00963028	0	0
Dendritic cells activated	0.0308961	0.00919089	0	0.00284753	0.176191	0	0	0.0046535	0	0	0	0
NK cells resting	0	0.0316255	0	0	0	0	0	0	0	0	0	0
Eosinophils	0	0	0	0	0	0	0	0	0	0	0	0
Neutrophils	0	0	0	0	0	0	0	0	0	0	0	0
