# Supplementary material for: Transcriptional Analysis of Lennert Lymphoma Reveals a Unique Profile and Identifies Novel Therapeutic Targets
Source: Front Genet. 2019 Sep 10;10:780. doi: 10.3389/fgene.2019.00780 (PMC6748072; doi:10.3389/fgene.2019.00780)
Supplement: Supplementary file 2 [file Table_2.xls]

## Sheet: SuppTable2
Supplementary Table 2. Genes discriminating LL and other PTCL/NOS
TargetID	p	FC (abs)	Regulation in LL	Mean (LL, log2)	Standard Deviation (LL, log2)	Mean (PTCL/NOS, log2)	Standard Deviation (PTCL/NOS, log2)
AADAC	0.00647805	5.49815	up	3.09769	5.30219	0.638747	9.01731
ABCC11	0.00358557	4.77344	up	2.82561	6.63534	0.570583	3.77531
ABHD11	0.00935153	4.77374	up	1.22668	5.95442	-1.02844	1.68262
ACADSB	0.00743896	3.31687	up	1.12522	2.48944	-0.604606	1.79129
ACIN1	0.00933014	5.37917	up	1.1389	3.11155	-1.28848	2.84831
ACP5	0.00404983	11.0261	up	1.36712	5.56873	-2.09573	1.27411
ADAMTS16	0.00116796	6.82323	up	3.28626	9.48879	0.515806	4.19784
ADAMTS5	0.000765461	8.59837	up	3.64447	5.98298	0.540407	7.03475
ADCY6	0.00898182	4.04221	up	1.60477	3.65826	-0.410376	2.97171
AMN	0.00131387	9.25264	up	3.87841	5.43927	0.668549	11.1782
ANAPC1	0.00425927	5.17144	down	-3.01247	-1.1671	-0.641907	3.87637
ANGPTL1	0.00882082	6.17751	up	4.25861	10.7875	1.63158	7.67421
ANKFN1	0.00843091	5.95327	up	3.82207	8.34623	1.24838	6.692
AP2S1	0.0042694	2.71073	up	1.34182	2.67787	-0.0968631	1.16344
AP3M2	0.0035268	10.6263	down	-3.75699	0.549353	-0.347419	1.58981
APBB3	0.00676872	3.52486	down	-2.02458	-0.241579	-0.207015	3.90733
APOE	0.00227521	8.28758	up	2.50506	5.06403	-0.545887	4.96533
ARF3	0.000697704	4.56364	up	1.39475	2.56273	-0.795439	0.401055
ARHGEF3	0.00515785	6.82409	down	-2.95666	2.23814	-0.186018	1.02206
ARRB2	0.00423642	2.4907	up	1.14714	2.01072	-0.169415	1.34669
ASB6	0.00561744	3.94343	up	0.742864	1.22004	-1.23659	0.945835
ASCL2	0.00393602	5.06419	up	2.61127	4.76464	0.270941	5.93268
ASF1B	0.00907254	4.07553	down	-1.57509	1.82353	0.451901	4.25537
ASPA	0.00582027	8.48247	up	1.89018	6.95892	-1.19431	3.26013
ATG2A	0.000127691	6.75487	down	-2.48909	0.0196047	0.266842	0.711502
ATP2A2	0.00821986	2.30808	up	0.817572	1.16182	-0.389123	1.5343
ATP2A3	0.00108624	3.19298	up	1.38721	2.98146	-0.287692	0.418428
ATP6V0E1	0.00403337	4.74558	up	2.25899	5.10148	0.0124082	3.84099
ATP6V1F	0.000397719	5.06631	down	-1.3835	2.60525	0.957435	3.2121
ATP8A2	0.00974842	4.03569	up	1.79592	7.01368	-0.216898	3.30049
B3GALNT1	0.00971793	2.85984	up	1.24873	4.84846	-0.267208	1.3826
BANF1	0.00480962	5.14417	up	2.34812	5.87174	-0.0148154	5.83863
BDKRB1	0.00234533	7.29407	up	3.69972	11.9547	0.832996	5.78565
BIN2	0.000769572	7.40989	up	2.01162	3.67089	-0.877831	5.23279
BIRC6	0.00470523	3.65883	down	-1.7098	-0.631107	0.161581	1.72899
BRI3	0.0044168	4.48568	up	1.3117	2.45579	-0.853624	4.09923
BTN1A1	0.00670282	8.72483	up	3.74511	9.83797	0.619989	5.54771
BZW2	0.00286921	6.08129	down	-2.87108	-1.29984	-0.2667	2.10233
C10ORF46	0.00648646	6.46986	up	1.17004	4.41453	-1.5237	0.546855
C11ORF10	0.00806212	4.76815	down	-1.78922	1.59979	0.464214	1.43466
C12ORF44	0.00682667	3.21707	up	1.94021	5.36603	0.254462	4.47818
C12ORF52	0.00853187	3.58963	down	-1.6338	-0.82414	0.210036	4.85359
C14ORF121	0.00618212	5.19548	up	1.99818	6.54183	-0.379074	2.5563
C14ORF124	0.00364812	11.3008	up	1.24517	9.10484	-2.25318	2.34097
C14ORF73	4.03615e-05	5.53171	up	2.60001	6.10504	0.132286	1.0743
C16ORF82	0.000422025	12.9254	up	4.80458	13.4605	1.11244	7.79126
C17ORF50	0.00783622	10.0132	up	3.86386	14.0132	0.540027	6.81288
C19ORF28	0.00656719	2.71637	up	1.2145	4.81581	-0.227177	1.40142
C1ORF116	0.00792124	5.18356	up	2.48191	7.93911	0.107965	3.11673
C1ORF129	0.00769482	4.80343	up	2.40442	7.2604	0.140356	5.38276
C1ORF21	0.00276361	5.54187	up	2.57496	6.04463	0.104591	2.74215
C1ORF57	0.00612671	5.10126	down	-3.02875	-1.75131	-0.6779	0.613824
C20ORF54	0.00240575	9.20455	up	3.23627	9.60007	0.0339246	3.77189
C22ORF28	0.00147397	3.6363	up	1.87737	4.85223	0.0148992	1.29443
C2ORF40	0.0032714	12.2073	up	2.20817	8.77147	-1.4015	3.92883
C2ORF62	0.00883328	6.07482	up	3.89811	6.38133	1.29527	6.79484
C2ORF65	0.000597278	13.2088	up	2.91774	7.24434	-0.80568	3.45485
C3ORF10	0.00297464	7.8992	down	-3.25815	-0.138651	-0.276439	1.9283
C4ORF7	0.00240759	9.05833	up	2.80035	6.00561	-0.3789	4.28027
C5ORF13	0.00385664	6.71271	up	1.96052	4.88567	-0.786375	4.41857
C6ORF108	0.00172503	3.85486	up	1.63499	5.42791	-0.311687	1.58599
C6ORF168	0.000889405	12.192	up	4.3078	6.49832	0.699943	9.67056
C6ORF170	0.0092536	4.18178	up	1.377	4.19528	-0.687117	3.73035
C9ORF21	0.00626298	2.72653	up	1.39308	3.80004	-0.0539887	0.799144
C9ORF43	0.00182755	7.70479	up	2.45439	9.87148	-0.491366	3.0978
C9ORF84	0.0023743	6.19802	up	3.3137	5.41393	0.681892	4.71208
CAB39	0.00231635	3.81202	up	1.82923	4.95574	-0.101328	1.13435
CAP1	0.00392476	6.53749	down	-2.75054	-0.1415	-0.041805	4.05657
CAPG	0.00176219	6.47566	up	2.3696	6.45608	-0.325425	7.10689
CAPS	0.00188808	4.6634	up	1.96523	4.74828	-0.256149	1.42715
CARS	0.00831741	3.35712	up	1.05426	3.20562	-0.692963	1.02675
CASP14	0.00488579	7.53127	up	4.26078	9.98891	1.34789	6.91433
CAT	0.00795943	3.69249	down	-1.84972	-0.483624	0.034877	5.31232
CBFB	0.00817046	2.81685	up	0.91063	1.60798	-0.583452	2.7762
CCDC105	0.00747162	5.31341	up	3.04374	6.1582	0.634101	4.51027
CCDC28A	0.0062061	6.19448	down	-3.13216	-0.142711	-0.501178	2.65198
CCDC45	0.00960583	4.09431	down	-1.8444	0.145732	0.189217	1.44691
CCDC88A	0.000701571	4.57396	down	-1.74305	0.292199	0.450395	1.59203
CCL26	0.00849328	4.14755	up	2.4	6.4096	0.347742	3.24429
CCNA1	0.00152188	10.9696	up	3.57402	5.9842	0.118574	7.76695
CD151	0.00848802	2.83836	up	0.789275	1.52178	-0.715782	0.349818
CD276	0.00033443	4.95356	up	2.29333	4.59156	-0.0151358	2.44972
CDCP2	0.00695706	7.17845	up	4.30386	10.7342	1.46019	11.4184
CENPN	0.00400269	10.2726	down	-3.89283	-2.04442	-0.532093	6.56843
CENTD2	0.000139217	5.30785	up	2.02389	4.98598	-0.384242	0.877467
CEP120	0.00129915	4.02973	up	1.58383	3.1207	-0.426855	1.31776
CHAF1B	0.00202723	6.88144	down	-2.52207	-0.470822	0.260645	2.95971
CHMP2B	0.000638944	4.53909	down	-2.53516	-0.690677	-0.352755	1.91294
CIDECP	0.00239778	6.15575	up	1.90391	4.37674	-0.718022	2.68717
CLEC4D	0.00609573	4.80455	up	2.37227	7.88209	0.107873	3.92933
CLN6	0.00137408	5.55727	up	1.43466	5.18438	-1.03972	0.648904
CMIP	7.6066e-05	4.37497	up	1.75589	2.48335	-0.373387	0.648248
CNIH3	0.00116716	7.49064	up	2.0016	7.00941	-0.903486	2.16237
CNTNAP1	0.00401218	3.77649	down	-1.00777	0.288052	0.909277	7.13385
COL4A1	0.00907081	6.73068	down	-1.92985	3.15294	0.820907	7.58939
COL4A6	0.00415654	4.69214	up	2.89418	5.46505	0.663933	5.46019
COX19	0.00471066	3.00569	up	2.00936	3.8346	0.421663	3.058
COX7B2	0.00317989	9.13307	up	4.31519	9.00753	1.12409	6.06657
CPNE9	0.00157421	6.48305	up	3.09335	11.0529	0.396681	5.15451
CPVL	0.00567733	4.04044	up	1.53	4.21736	-0.48451	0.63147
CRYBG3	0.0038634	11.1714	up	1.43145	7.81248	-2.05029	5.52977
CSE1L	0.00348393	3.27754	down	-2.14384	-1.43888	-0.431226	1.71734
CSNK1E	0.00562614	3.23431	up	1.08562	2.9845	-0.607835	0.910505
CST2	0.00256961	13.8145	up	3.03235	10.6555	-0.75576	5.37385
CSTF2	0.00758405	4.35909	down	-2.31465	-0.933962	-0.190626	1.57653
CTF1	0.0080445	4.70502	up	2.46703	8.00503	0.232825	6.45062
CTH	0.00825846	4.49903	up	1.12075	4.40909	-1.04886	2.01107
CTSS	0.00721345	5.01266	up	2.15353	4.26879	-0.172045	3.39464
CXCR4	0.00184802	3.51573	up	1.14276	3.72583	-0.671065	0.431871
CYP27A1	0.000125972	6.51856	up	2.42611	4.94854	-0.278447	6.1746
CYP3A4	0.00833292	4.63732	up	2.8533	7.79173	0.640006	3.92685
DAND5	0.00614785	4.21188	up	2.53438	7.22077	0.459916	5.21418
DCBLD1	0.00039607	5.59317	up	2.28699	4.73116	-0.196677	5.16251
DCLRE1C	0.00556312	3.60885	up	1.13942	4.22748	-0.712118	1.08233
DCP1B	0.00924481	5.05932	up	1.12454	3.99372	-1.21441	0.111044
DDX5	3.166e-05	7.39659	down	-3.39399	-0.947118	-0.507128	1.22382
DEFB123	0.00193568	6.46989	up	3.81323	5.79108	1.11949	5.22837
DHODH	0.00657612	3.63655	up	1.43667	4.92845	-0.4259	1.08058
DNAJA3	0.00229042	6.84596	down	-3.37105	-0.660559	-0.595801	0.818354
DND1	0.000650339	7.94191	up	2.85655	4.53587	-0.132933	6.04342
DOCK11	0.00299066	4.21791	up	1.97559	4.10755	-0.100933	5.61853
DOK3	0.000837687	9.72023	up	3.15061	6.28255	-0.130381	5.96429
DQX1	0.0042672	6.23722	up	3.43174	6.5944	0.790838	6.99352
DSG4	0.000362174	28.2263	up	4.08727	10.2296	-0.731696	7.9983
DUSP9	0.000668633	9.68933	up	4.30402	7.8957	1.02763	7.10386
EDAR	0.00165878	8.09494	up	2.15712	7.74436	-0.859903	2.55327
EDG1	0.00499986	3.38955	up	1.50631	4.5165	-0.254779	4.10265
EIF4A3	6.03729e-05	6.02828	down	-2.46202	-0.781609	0.129729	1.18721
EIF4G1	0.00908289	2.5636	up	1.08928	2.74846	-0.26889	0.708052
ELMO2	0.00340241	3.38125	up	0.583067	1.82698	-1.17449	-0.37422
EME2	0.00384173	8.12139	up	1.51901	6.066	-1.50272	2.32929
ETFA	0.00581419	2.75708	up	0.866456	1.86465	-0.596684	1.50006
F5	0.00197972	3.97167	up	1.15357	3.72585	-0.83617	1.57357
FA2H	0.000638912	11.6711	up	4.8861	9.5063	1.34122	8.22357
FAHD1	0.00810975	2.77796	up	1.46511	3.37394	-0.00891158	1.98653
FAIM3	0.00996163	3.42266	up	1.5263	2.78572	-0.248817	0.497175
FAM123A	0.00467038	4.80372	up	2.09148	3.19577	-0.172675	3.20013
FAM27L	0.00793336	8.44458	up	4.58038	12.2933	1.50235	6.00023
FAM98C	0.00457387	4.00861	up	2.14457	4.55406	0.141469	5.00901
FBN3	0.00231027	9.43942	up	3.94664	11.0616	0.707938	5.71161
FERMT2	0.00891248	4.78747	down	-2.22932	0.25207	0.0299393	2.16858
FGFRL1	0.00924336	3.69271	up	0.794073	4.03073	-1.09061	0.174421
FIT1	0.00954221	2.65687	up	1.41632	2.90385	0.00659515	0.317909
FKBP1A	0.00672202	2.62336	up	0.821803	2.67166	-0.569613	1.07246
FKSG30	0.000410674	15.3214	up	5.0578	13.6461	1.12032	11.417
FLCN	0.00857798	3.0247	up	1.49165	3.24224	-0.10514	4.2002
FLJ16124	0.00865659	4.61923	up	2.99668	6.61841	0.789025	9.86562
FLJ32679	0.00702954	5.27614	up	2.4213	5.3926	0.0218139	5.23795
FLJ35767	0.00888004	3.52815	up	2.40207	5.78566	0.583159	4.05086
FLJ35776	0.00188954	5.23516	up	1.44829	1.94892	-0.939942	1.46347
FLJ35894	0.00859337	7.7481	up	3.65968	10.3604	0.705837	9.07411
FLJ41649	0.00632564	6.53588	up	2.71212	5.19455	0.00373536	10.0806
FLJ45445	0.00461471	4.31551	up	1.59558	2.64208	-0.513953	3.38436
FLJ46257	0.00941128	5.97209	up	3.81872	6.49161	1.24048	8.81611
FLJ46309	0.00283672	3.47882	up	2.23188	5.81278	0.433283	3.51129
FMNL1	0.00758864	3.2874	up	1.80397	4.62278	0.0870241	4.84103
FNDC8	0.00182048	10.7004	up	2.52381	10.1629	-0.895789	2.69765
FOXE1	0.00162909	9.28321	up	4.00207	8.91607	0.787446	4.92489
FOXRED1	0.00317911	9.74048	down	-3.33994	1.60263	-0.0559468	1.85305
FTL	0.0027899	4.17359	up	1.93384	3.5225	-0.127448	3.74017
G0S2	0.00614429	3.31856	up	1.71848	4.14865	-0.0120796	2.85564
GAB2	0.00384843	3.68351	up	1.61845	3.87601	-0.262631	3.3448
GADL1	0.00248313	13.3225	up	4.21097	10.3812	0.47518	7.38884
GAGE12I	0.00779983	5.8594	up	3.58257	4.98347	1.03182	5.65628
GAL	0.00316605	3.98203	up	2.4013	4.59284	0.407792	4.36731
GAL3ST1	0.00754886	6.17694	up	3.65597	5.55463	1.02908	7.59096
GALNTL2	0.000946883	9.21643	up	3.17551	9.88991	-0.0286992	4.11032
GALR3	0.00434837	9.18554	up	4.41023	11.8832	1.21087	7.97792
GATAD2B	0.0092562	3.42466	up	1.46184	2.64904	-0.314118	4.24983
GCDH	0.00871909	2.47106	up	1.30471	3.0671	-0.000420007	0.518879
GHRL	0.00984108	8.18375	down	-3.25121	0.50851	-0.21845	7.76347
GIPC3	0.0035892	7.67727	up	3.37578	5.41178	0.43519	6.87872
GLOD4	1.27136e-05	15.3117	down	-4.05936	-0.516706	-0.122797	4.74996
GMFB	0.00554112	3.37975	down	-1.68094	1.18677	0.0759754	0.990673
GNB2	0.00815215	3.78117	up	2.47992	5.90531	0.561082	6.09104
GNG11	0.00505122	4.49421	up	1.53015	2.70774	-0.637921	1.62094
GNG13	0.00671795	5.52223	up	3.09154	5.03681	0.626294	4.58791
GPA33	0.00509601	3.5549	up	1.96221	4.12097	0.1324	2.873
GPR150	0.000862987	9.31291	up	3.97245	13.4228	0.753221	5.28966
GPR153	0.000516213	5.09825	up	1.90881	7.16091	-0.441194	0.848024
GPR157	0.00161122	9.77814	up	3.10431	8.34988	-0.185255	3.59331
GPR4	0.00132144	6.15027	up	2.04988	5.75739	-0.570766	1.83778
GPRIN3	0.00263625	4.61152	up	2.26579	3.85361	0.0605527	5.33533
GRM3	0.00243544	7.3711	up	2.93282	6.74508	0.0509391	5.24838
GRTP1	2.46903e-06	19.0536	up	4.61155	6.69783	0.359554	5.18624
GSG2	0.000792478	12.5423	up	2.01273	9.05986	-1.636	2.82161
GSK3B	0.00715051	3.38325	down	-1.45641	1.60175	0.302	0.64105
GSN	0.00618319	4.42242	up	2.52561	2.90694	0.380778	5.68937
GSTT1	0.00940975	7.60401	up	0.692597	5.49806	-2.23416	1.53171
GUCY1A2	0.00803394	6.57493	up	1.92183	6.25599	-0.795147	5.39892
GZMK	0.00180168	5.20524	up	1.79631	4.34787	-0.58366	2.02346
H2AFZ	0.00163653	6.77705	down	-3.17275	-1.24287	-0.412091	3.78276
HARBI1	0.00626678	6.1168	up	2.18647	4.02149	-0.426305	7.59406
HCG4	0.00740301	4.17774	up	2.0162	4.98064	-0.0465202	2.91347
HDGFL1	0.00225727	7.89563	up	4.01093	7.09053	1.02987	5.76536
HERC2P2	0.00148931	12.9554	up	1.19388	6.11205	-2.5016	0.352218
HERPUD1	0.00460267	4.26431	up	1.46525	3.93556	-0.62706	0.208248
HIST1H2BF	0.00872794	5.48888	up	1.91032	3.33851	-0.546192	5.96277
HIST1H3F	0.00752441	4.65704	up	2.28758	5.37079	0.0681675	5.62627
HNRNPL	0.00774204	5.22913	up	2.43279	6.66427	0.0462165	6.58191
HOXB13	0.00179432	12.9869	up	4.86997	6.66815	1.17098	7.76563
HOXB5	0.00672384	3.90065	up	1.86157	7.63855	-0.102142	1.82193
HPSE2	0.00652101	4.90453	up	3.03306	6.50992	0.738944	6.06719
HSPB7	0.00108681	16.0053	up	5.03144	14.7616	1.03096	6.86526
HSPD1	0.0055922	3.11787	up	1.38327	4.58297	-0.257288	2.0754
HTRA4	0.00319334	3.5082	up	2.24749	4.27697	0.436757	3.69699
IBTK	0.00142546	5.19728	down	-2.38747	-0.0844401	-0.00971476	4.77242
IER5L	0.00916595	5.12324	up	0.483253	6.52164	-1.8738	1.08074
IFNA14	0.00308758	5.54599	up	2.38352	6.37632	-0.0879285	4.81465
IGFBP2	0.00473435	5.99103	up	1.31621	4.5262	-1.26659	3.20356
IGSF11	0.00129644	4.43988	up	2.04672	3.21064	-0.103802	2.64463
IGSF3	0.00661013	4.61377	up	1.76529	2.89963	-0.440659	2.62246
IL11RA	0.00446158	2.63348	up	1.09416	2.67061	-0.302812	0.356868
IL28A	0.00343594	9.3979	up	2.44759	8.16861	-0.78475	3.0741
IL9	0.00446265	5.98137	up	2.9186	10.5886	0.338119	5.98963
INADL	0.000753925	3.65851	up	1.31777	4.39108	-0.553484	-0.460582
INSL4	0.00540886	6.04069	up	2.86168	6.34576	0.266967	5.45466
INSL6	0.00668343	5.23733	up	3.56457	6.01508	1.17574	5.50734
ISX	0.00767525	7.81059	up	4.44853	7.25154	1.4831	10.1394
ITIH5	0.00287413	3.19641	up	1.55344	3.3229	-0.12301	1.33906
KCNA1	0.00621149	10.0791	up	5.00629	12.6949	1.67299	6.96854
KCNIP2	0.00539609	5.42034	up	1.39263	3.13562	-1.04575	2.55264
KDELC1	0.00828167	3.31363	up	1.61348	4.05527	-0.11493	3.94037
KIAA0922	0.0024313	3.12223	up	1.28636	4.28417	-0.356216	2.1783
KIF16B	0.00441396	5.70687	up	1.5193	4.17912	-0.993398	5.11355
KIF3B	0.00958249	2.65109	up	1.09376	5.40367	-0.312824	1.15142
KLF15	0.000452198	7.82517	up	2.63172	9.15565	-0.336402	2.84283
KLF16	0.00736292	9.42569	up	1.65573	10.4568	-1.58087	2.86207
KRT19	0.00589714	6.19845	up	3.17987	5.59946	0.547962	4.89325
KRT9	0.00782144	3.50152	up	2.43755	6.69842	0.629564	2.99507
KRTAP10-12	0.00367444	7.22092	up	3.78324	6.46488	0.931059	6.88518
LARS2	0.00888682	4.34536	up	0.570596	0.706628	-1.54888	1.19116
LEFTY2	0.00194374	6.9183	up	2.64365	6.39431	-0.146772	5.31639
LELP1	0.000283028	13.7357	up	4.23208	10.4954	0.452228	4.11036
LEMD2	0.00681941	5.49491	down	-2.66532	0.396347	-0.20722	0.557159
LIX1L	0.0025184	8.3338	down	-4.24714	-1.41709	-1.18817	0.67198
LOC205251	0.00690824	6.732	up	2.96123	7.72857	0.210192	8.4422
LOC388910	0.00568921	6.16692	up	3.87078	8.40386	1.24623	7.90808
LOC440836	0.00779761	4.98027	up	1.08893	5.13904	-1.2273	1.15525
LOC492303	0.00752541	8.18811	up	4.16182	11.0457	1.12829	8.13739
LOC653566	0.00764607	4.52885	up	1.47278	3.43685	-0.706363	1.04403
LRFN5	0.00783303	8.5098	up	2.58596	6.95551	-0.503162	6.05842
LRIG3	0.000987998	8.60419	up	2.31829	6.91433	-0.786753	2.62861
LRP1	0.00793295	5.89634	up	2.40115	6.13847	-0.158672	8.23439
LRRC37B	0.00588872	5.49656	down	-1.77238	1.24056	0.686146	4.83943
MADCAM1	0.00553954	5.95439	up	2.33064	6.20639	-0.243309	5.60228
MAF1	0.00994576	7.13552	up	0.378522	4.35682	-2.4565	1.17577
MAGT1	0.00106062	5.39761	up	2.30309	4.50707	-0.129229	5.84753
MALAT1	0.00588433	4.73791	up	2.79279	7.33364	0.548542	5.88551
MAP1LC3A	0.000631577	3.82093	up	1.95571	3.86129	0.0217839	0.845594
MAPK4	0.00348795	6.47185	up	2.60011	4.89687	-0.0940639	3.80307
MBTPS1	0.00396761	3.9703	up	1.51639	3.85011	-0.472859	2.01297
MCPH1	0.00562427	6.06355	down	-2.29339	1.12887	0.306769	4.91419
MDH1B	0.00880826	4.64578	up	2.50118	5.02144	0.285257	4.50345
MDM2	0.00070426	4.60908	up	1.52108	3.25572	-0.683398	0.787384
MEX3B	0.0060453	3.9753	up	1.53177	1.78324	-0.459288	1.71969
MFSD11	0.000683557	5.48268	up	1.94849	3.28002	-0.50639	1.84231
MGC33407	0.0025476	9.57664	up	4.54855	14.1915	1.28903	11.6501
MGLL	0.00402047	4.93687	up	1.53268	3.79767	-0.770917	1.44474
MMP9	0.00620284	4.79636	up	2.72113	6.37913	0.45919	5.24165
MPV17L	0.0095079	5.11863	up	2.67554	5.214	0.31978	7.0495
MRPL14	0.00484966	7.82266	down	-3.93518	-1.32226	-0.96752	0.548649
MSH6	0.000793148	6.24871	down	-2.861	0.849094	-0.217443	0.577825
MSI2	0.00637187	3.68304	down	-2.63541	-0.740046	-0.754517	0.146306
MT1A	0.00752566	3.9187	up	2.62474	5.28607	0.654368	4.2108
MT1H	0.00734505	9.30936	up	3.35539	11.316	0.13671	6.97459
MT1X	0.00920903	5.47978	up	2.14993	4.71639	-0.304191	6.87343
MVD	0.00177325	7.34088	up	2.31721	6.93296	-0.55874	1.5406
MYBPHL	0.00719741	6.61718	up	3.72983	6.50195	1.00361	6.06868
MYH7B	0.00929122	5.57743	up	2.83458	4.03292	0.354976	4.81294
MYLK3	0.00487715	7.37685	up	3.41804	8.95282	0.535036	6.12819
NACAP1	0.00494084	8.98749	up	5.01139	12.7259	1.84348	6.69259
NDRG2	0.00886118	2.6885	up	1.45907	3.4417	0.032266	1.40236
NECAB3	0.00671131	8.46063	up	0.66753	2.0618	-2.41324	2.09759
NEUROD4	0.00293399	12.1155	up	4.10292	8.6525	0.504146	6.49518
NFKBIZ	0.00185352	3.52609	up	1.47448	2.06425	-0.343583	2.73629
NKD1	0.00593554	5.2884	up	1.48493	3.29251	-0.917899	2.59161
NLRP9	0.00842618	5.96729	up	3.53081	5.35112	0.95373	6.07854
NOVA2	0.00669943	5.89645	up	2.44614	8.89246	-0.113703	3.6646
NPM3	0.00554366	6.12638	down	-3.57911	-1.62061	-0.964071	0.78134
NR5A1	0.000663752	10.5004	up	3.56888	8.22265	0.176504	3.58696
NRSN1	0.00495041	7.17661	up	2.45029	6.32762	-0.393017	3.4424
NUP43	0.00563428	4.3562	up	1.7421	5.52145	-0.380968	1.32301
NUPR1	0.000974827	7.21419	up	2.89997	6.30857	0.0491357	5.79271
OAT	0.00549159	4.24542	up	0.610762	2.28535	-1.47514	0.349264
ODZ1	0.00827313	6.41747	up	0.9465	5.62835	-1.73551	1.46585
OLFML3	0.00104561	5.03711	up	2.30498	8.17066	-0.0276193	1.54443
OLIG3	0.00834484	5.5257	up	1.87625	5.88982	-0.589909	2.45409
OPN1SW	0.00835629	5.67682	up	3.06017	13.0495	0.555089	4.64135
OR4M1	0.00154255	10.3225	up	4.6256	5.60087	1.25788	9.10327
OR51S1	0.00112869	17.1575	up	6.14219	14.6476	2.04142	9.21155
OR5M11	0.00350954	6.24101	up	3.73669	5.72153	1.09491	6.80295
OR6K2	0.00372744	9.64479	up	5.15689	10.1806	1.88714	8.42894
OR6T1	0.00362774	10.7122	up	3.22404	6.72644	-0.197147	6.64476
OR8A1	0.00940976	6.08076	up	3.65022	9.18177	1.04597	5.94285
OSBP	0.00613267	4.29186	down	-2.19115	-0.205394	-0.0895533	1.2074
OSGEP	0.00566445	4.34371	down	-2.29527	0.251104	-0.176343	0.813842
OSTALPHA	0.00662032	11.0864	up	2.38647	9.93048	-1.08424	7.53685
OVCA2	0.00109936	9.29187	up	2.19595	9.27244	-1.02002	4.96319
P2RXL1	8.02625e-05	11.8005	up	4.47145	6.75651	0.910679	6.20588
P8	0.000448128	6.61388	up	2.71958	5.45107	-0.00591784	6.70298
PBOV1	0.00872288	9.33312	up	3.38539	9.59838	0.163028	8.69064
PCDH17	0.00715047	4.5605	up	3.03877	6.93036	0.849573	6.52907
PCNT	0.00228163	9.23821	down	-3.57795	-0.156639	-0.370339	3.3023
PCP4	0.00595616	6.8891	up	3.29596	10.7022	0.511648	5.01201
PGAP1	0.00156702	3.52149	up	1.88792	3.5836	0.0717341	1.11096
PGM5P2	0.00474782	4.24795	up	2.13899	3.03412	0.0522208	3.24454
PIGZ	0.00259755	11.2815	up	2.92863	8.96453	-0.567266	4.05717
PITX3	0.00236947	5.43227	up	3.09733	5.16237	0.655775	6.29002
PIWIL2	0.00849178	6.87751	up	2.33819	11.745	-0.443696	4.33123
PLLP	0.00888684	4.99123	up	1.6994	3.24164	-0.619999	2.62814
PMM2	0.000430511	4.97166	down	-1.85377	-0.0690487	0.459958	1.56302
PNPLA7	0.00669091	3.66896	up	2.3185	5.42312	0.443128	4.36865
PPAN	0.00977589	4.58662	up	1.76116	4.72502	-0.436268	5.50073
PPP1R11	0.0011919	6.75688	down	-2.26587	1.46445	0.490484	5.02599
PPP1R12B	0.00467863	4.42071	up	1.9114	4.03931	-0.232874	5.42431
PPP1R14B	0.00386868	4.72585	down	-2.91665	-0.682832	-0.676079	-0.408281
PPP1R1B	0.00430723	3.63571	up	2.18833	4.08969	0.326094	3.35082
PPP2R2B	0.00782223	2.99201	up	1.66243	2.44013	0.0813176	1.70984
PPP3CB	0.00313341	7.41829	down	-3.63246	-0.643484	-0.741372	0.747163
PRDX5	0.00375134	3.67518	up	1.44655	3.15134	-0.431265	1.60086
PROL1	0.000842063	13.4663	up	3.16815	7.67618	-0.583138	4.41736
PRPF18	0.00663117	4.2764	up	0.791595	4.06801	-1.3048	0.540166
PRPS1L1	0.000694936	6.37704	up	2.70893	7.49843	0.0360446	5.50693
PRR19	0.0065113	3.94687	up	2.37915	6.31018	0.398438	3.28982
PRTFDC1	0.00553167	5.81417	up	2.06915	6.26478	-0.470426	5.61041
PRTN3	0.00967166	4.24932	up	2.34754	3.7986	0.260307	3.52574
PTCD1	0.00818925	4.68857	down	-1.81125	2.7897	0.417898	2.99451
PTGIS	0.00916986	6.55318	up	1.14508	4.96852	-1.56712	1.22996
PTPN21	0.000834397	12.4844	up	2.41453	6.15665	-1.22753	3.7311
PXMP2	0.00216722	6.83131	up	0.902528	5.16461	-1.86963	-0.0296205
QSOX2	0.00176048	6.60263	down	-3.53336	-1.29858	-0.810316	0.330758
RAB12	0.00742898	4.93769	up	1.30292	3.26979	-1.00092	0.472094
RAB20	0.00799851	4.53596	up	1.48551	3.39342	-0.695897	6.10443
RAB27A	0.00661842	3.33935	up	1.15497	3.88233	-0.584594	1.44699
RABGAP1	0.00367608	6.38985	down	-2.61949	0.478953	0.0562915	1.30686
RAET1L	0.00243762	6.3161	up	3.10478	5.20494	0.445752	5.28356
RASA2	0.00217648	11.7295	up	1.40869	6.11046	-2.14338	2.66874
RBM12B	0.00895561	3.81276	down	-1.57843	2.1936	0.352402	2.97431
RBM45	0.00351742	6.80533	down	-2.96753	-0.41849	-0.200867	3.32574
RFWD3	0.000391566	8.24952	down	-3.13884	-0.672553	-0.0945266	4.72144
RFX2	0.000882876	8.10192	up	2.34815	8.78847	-0.670119	1.78726
RNASE4	0.00877085	2.95336	up	1.17725	1.32328	-0.385109	0.846229
RNF190	0.00544772	6.41627	up	3.61638	8.27617	0.934644	8.6931
RNF19A	0.00757798	3.29328	up	1.14968	2.48228	-0.569841	1.1149
RNF19B	0.00662148	3.85279	up	0.993645	3.33619	-0.952258	0.450756
RNH1	0.00597085	4.20478	up	1.50769	4.16043	-0.564344	6.05931
RPL41	0.000597259	4.9102	up	1.76357	4.96902	-0.532214	2.1615
RRH	0.0073187	6.35725	up	3.65497	9.7071	0.986567	7.97587
RTP2	0.00799693	5.02228	up	3.20104	9.76659	0.872693	9.76844
RUVBL1	0.0047254	3.62495	up	1.01432	3.52921	-0.843641	-0.282917
SBDSP	0.0011949	8.08314	up	1.17974	9.0201	-1.83518	1.62728
SCARF1	0.00838446	4.98852	up	1.96267	2.3834	-0.355939	4.33362
SCFD2	0.00598092	5.92067	up	2.1286	7.39981	-0.437158	3.7123
SCGB1A1	0.0045496	12.1047	up	2.75614	8.8913	-0.841352	7.80724
SCGB1D4	0.00676338	9.11041	up	4.91726	11.6752	1.72975	8.82111
SCN1B	0.00675747	5.39174	up	2.32675	3.97641	-0.104004	3.27787
SDK1	0.00397533	5.99915	up	1.06916	2.73628	-1.5156	1.17054
SEBOX	0.00516111	5.41835	up	3.28496	6.90435	0.847107	5.48585
SERPINA1	0.0045311	2.88011	up	1.30225	1.1309	-0.22388	0.696976
SERTAD3	0.00172163	3.14114	up	1.34988	2.46737	-0.301412	0.357942
SF3B2	0.00538695	2.98215	up	1.02951	2.60649	-0.54684	-0.296229
SFRS9	0.00536144	4.40496	down	-2.22819	1.58413	-0.0890579	3.73039
SFTPC	7.71069e-05	9.37847	up	3.90817	6.45645	0.678822	4.85218
SH3BP5	0.00151431	5.49046	up	2.47615	5.80655	0.019223	3.06567
SHANK1	0.00292172	7.55923	up	4.14175	5.7639	1.22351	7.89763
SLC23A1	0.00551549	3.24331	up	1.68209	4.22954	-0.0153726	2.57046
SLC25A41	0.00223404	5.5255	up	3.10863	5.69903	0.642522	5.73921
SLC26A11	0.00779071	3.21493	up	1.20268	3.97371	-0.482103	0.270285
SLC2A1	0.00165121	5.53403	down	-2.445	-0.923372	0.0233349	3.28597
SLC30A4	0.00585312	3.02164	up	1.65483	3.58733	0.0594957	2.99431
SLC32A1	0.00824703	6.20811	up	4.10026	6.8358	1.4661	6.20993
SLC35F4	0.00557506	5.55554	up	2.79261	7.42918	0.31868	5.74765
SLC36A1	0.00369861	3.38842	up	1.9625	4.94916	0.201892	0.743191
SLC7A13	0.00528422	6.91656	up	4.18022	6.60653	1.39017	7.51758
SMA4	0.00297218	4.33503	up	2.11661	4.23721	0.000565853	3.05198
SMA5	0.00167814	4.42208	up	1.80019	4.75938	-0.344538	3.8188
SMAD3	0.00736638	3.87339	up	2.28734	6.16105	0.333739	5.79402
SMR3B	0.00111834	15.2745	up	3.14819	6.92062	-0.784859	6.03903
SNX12	0.0023835	10.0324	up	2.78811	6.36937	-0.538482	7.1216
SNX27	0.00164347	3.13394	up	1.41472	5.04269	-0.233257	-0.199327
SOX10	0.00780865	6.69225	up	2.78173	6.52328	0.039236	4.61211
SRGAP2	0.00484726	2.46295	up	0.852785	1.33157	-0.447599	-0.465813
SRMS	0.00810782	7.41046	up	3.78005	13.9206	0.890492	7.04907
SRP14P1	0.00558438	2.49433	up	0.829174	2.29638	-0.489481	0.185985
SSX1	0.00848629	12.0354	up	2.75816	8.7882	-0.831047	5.15575
STARD10	0.00615165	4.41076	up	1.09871	5.76176	-1.04232	2.89847
STT3A	0.00656946	5.37066	up	1.2347	5.23558	-1.1904	1.00045
SULT1A3	0.00647849	2.73409	up	1.0539	3.39547	-0.397164	0.975065
SURF2	0.00900634	2.77662	up	1.33715	2.58855	-0.136176	2.37017
SYT9	0.00130697	10.5451	up	3.33659	7.95532	-0.0619132	4.10431
TACSTD2	0.00584987	5.78717	down	-2.24983	-0.0308699	0.283026	4.25247
TAP2	0.0022077	3.41233	up	0.733345	3.14668	-1.03741	-0.0879474
TCF7	0.00909441	2.7618	up	0.757552	0.484846	-0.708058	0.882237
TCF7L1	0.00741526	5.11759	up	2.10373	5.02531	-0.251731	2.16738
TDH	0.000232983	16.226	up	4.6487	10.3059	0.628468	6.7992
TEX10	0.00827309	3.19063	up	1.62518	3.34396	-0.0486603	3.23079
TEX13A	0.00211095	5.2665	up	2.9919	11.7379	0.595059	3.85737
TGM7	0.00168462	5.19517	up	3.19015	7.84379	0.812977	7.4223
THPO	0.00473388	4.99781	up	3.33449	5.15609	1.0132	4.9309
THSD4	0.00809677	7.86434	up	1.81997	7.13914	-1.15536	3.77797
TIGD1	0.00287935	3.91866	up	2.30943	5.63872	0.339067	5.28415
TIMP4	0.00191322	7.44523	up	2.20541	8.3147	-0.690903	6.20279
TJP2	0.00826819	3.99529	up	0.755518	1.24837	-1.24278	1.01111
TLR8	0.00525492	3.69259	up	1.68264	2.94372	-0.201992	1.91475
TMEM120B	0.00587212	3.69752	up	1.31252	5.59875	-0.574032	0.957569
TMEM158	0.00697724	7.34866	down	-2.69886	1.01638	0.178624	5.09126
TMEM176B	0.00249879	6.21207	up	3.2139	6.48489	0.578827	7.33271
TMEM177	0.00364243	3.62435	up	1.33725	5.32471	-0.52047	1.72972
TMEM179	0.00809625	3.94391	up	1.89885	4.5398	-0.08078	3.80117
TMIE	0.00205758	7.22306	up	3.25441	5.48526	0.401796	5.02801
TOMM34	0.00663472	3.77286	down	-1.49548	2.39672	0.420177	1.23839
TRAK1	0.00354029	2.85577	up	0.852376	0.748206	-0.661504	0.581533
TRMT12	0.00860554	4.08169	down	-1.47716	2.27501	0.552001	7.70553
TSPYL4	0.00564934	5.06492	up	1.98831	4.54008	-0.352229	5.84881
TUB	0.00613091	3.60487	up	1.84123	2.94421	-0.00871654	4.42763
TUSC4	0.00107426	3.35513	down	-2.07034	-1.1575	-0.323974	0.517508
UBC	0.00241632	3.19152	up	1.47498	1.97516	-0.199261	2.02064
UBE1	0.00678201	4.08502	up	0.884777	2.08281	-1.14557	1.62294
UBL4A	0.00903936	5.71316	down	-3.31056	-0.905267	-0.796273	0.863256
UBL4B	0.00587376	8.82745	up	2.1877	8.00596	-0.954295	3.44909
UBXN2A	0.00887125	2.30229	up	1.4368	3.80498	0.233735	0.227868
UNC13A	0.00057513	4.1367	up	1.84578	3.07654	-0.202699	2.38233
UNC5B	0.0048628	9.27594	up	1.94303	7.33755	-1.27046	4.24357
UNKL	0.00171445	5.20451	up	0.970031	4.74551	-1.40973	-0.444211
USP43	0.0093925	4.51376	up	2.5409	11.2924	0.366574	2.96715
UTS2R	0.000266677	10.4396	up	3.84904	6.01273	0.465045	6.46873
VAMP2	0.000953255	4.9852	up	2.49118	5.5307	0.173533	5.08679
VDR	0.006015	3.62186	up	1.56992	5.47703	-0.28681	2.30086
VRK2	0.00267273	4.35639	up	2.31767	5.12831	0.194536	4.85055
WASF2	0.00650846	4.68694	up	1.75015	3.61391	-0.478494	5.93538
WBSCR27	0.00676142	7.70702	up	2.32284	5.63025	-0.623329	6.82709
WFDC6	0.00880893	7.20637	up	3.93762	10.1723	1.08835	7.44869
WNT7B	0.000927588	10.9659	up	3.56709	6.83857	0.112131	4.6259
XAGE5	0.00994658	7.007	up	4.06871	10.09	1.25992	11.0375
ZAK	0.000249825	6.23356	up	1.62496	4.7744	-1.0151	0.953159
ZBTB33	0.000324243	7.26612	down	-2.62115	-0.496692	0.240039	5.26155
ZDHHC7	0.000905745	4.48297	down	-2.6042	-0.626592	-0.439743	-0.0144482
ZMIZ2	0.00429624	3.05752	up	1.27181	2.71905	-0.340553	0.834522
ZNF10	0.00835471	5.17128	up	1.47155	4.56029	-0.898972	0.88227
ZNF100	0.00354175	4.28003	up	2.73104	6.45925	0.633423	4.95608
ZNF132	0.00503631	3.98394	up	2.01558	3.37601	0.0213818	3.96054
ZNF284	0.00841423	7.77088	up	2.69014	8.31481	-0.267937	4.61108
ZNF362	0.00809935	4.75045	down	-2.51044	0.227592	-0.262374	0.940289
ZNF385A	0.00067182	5.76839	up	2.52209	5.44584	-0.00607734	4.70846
ZNF395	0.00924192	7.28256	down	-3.86928	-1.70886	-1.00483	5.08548
ZNF404	0.000547694	14.0048	up	2.88692	6.12513	-0.920928	6.23948
ZNF554	0.00590895	5.04408	up	2.21776	6.64379	-0.116827	5.21304
ZNF644	0.00938955	2.49531	up	0.998042	2.84775	-0.321176	0.762674
ZNF669	0.00977348	2.66983	up	1.44586	4.25535	0.0291064	1.63715
ZNF677	0.00794317	3.91614	up	2.08793	5.44719	0.118499	5.29132
ZNF702P	0.00274623	7.30799	up	3.3462	5.0155	0.476723	11.5116
ZNHIT3	0.00843863	2.54523	up	1.13644	2.66472	-0.211356	2.03061
ZSCAN2	0.00375338	3.36116	up	1.03317	4.12965	-0.715787	0.300637
ZW10	0.00290722	4.31833	down	-2.2362	1.94099	-0.125722	0.501468
