# Supplementary material for: Transcriptional Analysis of Lennert Lymphoma Reveals a Unique Profile and Identifies Novel Therapeutic Targets
Source: Front Genet. 2019 Sep 10;10:780. doi: 10.3389/fgene.2019.00780 (PMC6748072; doi:10.3389/fgene.2019.00780)
Supplement: Supplementary file 3 [file Table_3.xls]

## Sheet: Supp Table3
Supplementary Table 3. MSigDB analysis of genes differentially expressed between LL and other PTCL/NOS
Gene Category (GO Biological Process)	Enriched in	pvalue	Referrable to (based on tha authors' speculation)
cell differentiation	Lennert Lymphoma	0.198	Lymphoma
apoptosis	Lennert Lymphoma	0.0696
programmed cell death	Lennert Lymphoma	0.0713
cell death	Lennert Lymphoma	0.0937
death	Lennert Lymphoma	0.0977
regulation of apoptosis	Lennert Lymphoma	0.124
induction of apoptosis	Lennert Lymphoma	0.207
positive regulation of programmed cell death	Lennert Lymphoma	0.207
immune response	Lennert Lymphoma	0.199	Microenvironment
regulation of T-cell proliferation	Lennert Lymphoma	0.107
interferon-gamma biosynthesis	Lennert Lymphoma	0.0729
lymphocyte proliferation	Lennert Lymphoma	0.173
T-helper 2 type immune response	Lennert Lymphoma	0.0611
T-cell proliferation	Lennert Lymphoma	0.119
regulation of lymphocyte proliferation	Lennert Lymphoma	0.119
response to biotic stimulus	Lennert Lymphoma	0.143
defense response	Lennert Lymphoma	0.143
T-helper 1 type immune response	Lennert Lymphoma	0.151
cell-mediated immune response	Lennert Lymphoma	0.151
protein biosynthesis	Lennert Lymphoma	2.5e-06	Undefined
macromolecule biosynthesis	Lennert Lymphoma	0.000302
biosynthesis	Lennert Lymphoma	0.00185
protein metabolism	Lennert Lymphoma	0.0107
translational initiation	Lennert Lymphoma	0.0377
mitosis	PTCL/NOS	0.0904	Lymphoma
M phase of mitotic cell cycle	PTCL/NOS	0.0918
nuclear division	PTCL/NOS	0.112
M phase	PTCL/NOS	0.116
cell proliferation	PTCL/NOS	0.184
mitotic cell cycle	PTCL/NOS	0.225
cell growth and/or maintenance	PTCL/NOS	0.286
cell cycle	PTCL/NOS	0.419
cell growth	PTCL/NOS	1
macromolecule biosynthesis	PTCL/NOS	0.505	Undefined
regulation of transcription	PTCL/NOS	0.792
transcription\, DNA-dependent	PTCL/NOS	0.802
transcription	PTCL/NOS	0.814
protein metabolism	PTCL/NOS	0.866
RNA processing	PTCL/NOS	0.261
