# Supplementary material for: Transcriptional Analysis of Lennert Lymphoma Reveals a Unique Profile and Identifies Novel Therapeutic Targets
Source: Front Genet. 2019 Sep 10;10:780. doi: 10.3389/fgene.2019.00780 (PMC6748072; doi:10.3389/fgene.2019.00780)
Supplement: Supplementary file 4 [file Table_4.xls]

## Sheet: Supp Table4
Supplementary Table 4. Genes differentially expressed when comparing LL with normal T-cells
TargetID	p (Corr)	FC (abs)	Regulation in Lennert lymphoma	Mean (LL, log2)	Standard Deviation (LL, log2)	Mean (normal T-Cell, log2)	Standard Deviation (normal T-Cell)
A1CF	0.000247623	148.9	up	1.35467	3.29666	-5.86353	-6.63914
A2M	0.00410986	919.301	up	0.589435	3.11002	-9.25496	-4.74267
A4GALT	5.3048e-05	238.389	up	-0.451535	1.70364	-8.34871	-7.95632
ABCA6	0.00258879	60.4116	up	-0.443834	0.64431	-6.36059	-5.98843
ABCA8	7.76115e-05	562.257	up	0.649524	3.7654	-8.48556	-9.76751
ABCC3	0.00347767	192.816	up	0.178811	3.89346	-7.41227	-4.64958
ABCC8	7.90842e-05	94.0966	up	0.615095	1.77185	-5.94098	-6.55683
ABHD12B	0.00404791	70.8684	up	0.737728	2.40787	-5.40934	-5.46244
ABI3BP	1.96162e-05	494.447	up	0.444656	3.11948	-8.50502	-7.61786
ABL2	0.00411369	7.98192	up	0.237233	-0.850267	-2.7595	-3.92637
ABP1	0.000519358	56.5259	up	0.250516	0.386687	-5.57032	-4.30955
ACMSD	0.000320425	103.096	up	0.415187	1.59952	-6.27265	-7.53178
ACVRL1	0.00433557	1838.78	up	0.517064	3.24699	-10.3275	-3.86064
ADAMTS14	0.000428191	71.9113	up	0.406064	1.37223	-5.76208	-3.79599
ADAMTS18	0.000103367	289.337	up	2.0748	4.3007	-6.1018	-6.96587
ADAMTS5	5.47708e-06	275.514	up	3.64447	5.98298	-4.46151	-5.99707
ADCY2	1.56122e-05	311.603	up	1.211	3.3099	-7.07256	-7.18329
ADCY6	0.00158615	70.971	up	1.60477	3.65826	-4.54439	-5.53891
ADCYAP1	0.000370007	163.745	up	0.894442	2.82994	-6.46086	-7.71999
ADRA1B	0.000322991	261.27	up	0.171391	3.14667	-7.85801	-6.86027
AIRE	0.00170535	58.0408	up	1.09262	2.15707	-4.76638	-2.86256
AKR1C4	0.00422946	110.692	up	2.00966	4.03552	-4.78075	-5.54929
ALDH1A1	0.00461808	837.84	up	0.93184	4.4212	-8.77869	-4.87022
ALDH3A1	0.000225125	78.1976	up	0.380667	0.622119	-5.90839	-4.63331
ALK	0.000461462	34.807	up	0.725164	0.550926	-4.39614	-3.80908
ALPL	0.00263254	2267.68	up	1.11933	5.36537	-10.0277	-4.94239
ANG	0.00111343	11.675	up	0.355567	0.0971158	-3.18978	-3.47141
ANGPT2	2.48342e-05	2365.08	up	0.15359	4.36511	-11.0541	-9.24373
ANKRD29	0.00251506	328.543	up	-1.31005	0.713839	-9.66999	-4.29828
ANKRD45	0.00143654	71.6059	up	1.6129	3.3387	-4.54911	-3.77072
ANKS1B	7.61669e-05	150.372	up	1.3414	3.03014	-5.89099	-4.94673
ANO5	0.000200469	111.999	up	3.74501	5.61689	-3.06234	-4.40799
ANTXR1	1.16349e-08	63.3535	up	0.215116	0.0626309	-5.77024	-6.58255
APBB2	0.00338285	149.025	up	0.634703	2.0021	-6.5847	-5.21222
APCDD1L	0.00307495	480.982	up	1.69663	8.45297	-7.21321	-6.72824
APLNR	1.14234e-05	3473.38	up	-0.118298	3.64218	-11.8804	-13.0501
APOC1	0.000114969	344.844	up	1.81465	4.29097	-6.61515	-6.44296
APOE	0.000777225	2233.92	up	2.50506	5.06403	-8.6203	-6.55039
ARL15	0.00270423	22.0493	up	0.785957	1.09605	-3.6767	-3.97595
ASB10	0.00314145	52.688	up	0.50684	1.71345	-5.21256	-6.47169
ASCL2	0.00196478	118.29	up	2.61127	4.76464	-4.27491	-3.18856
ASGR2	0.000220811	57.5689	up	0.658425	1.53867	-5.18879	-3.95152
ASPA	1.13832e-05	3224.03	up	1.89018	6.95892	-9.76447	-9.1096
ATOH8	2.91887e-05	1082.95	up	1.08019	4.83514	-9.00056	-8.90964
BAZ1B	0.00117639	97.5764	up	1.07431	2.11977	-5.53415	-5.57133
BGN	3.64407e-06	1629.44	up	0.977269	3.18807	-9.69289	-8.57513
BHLHB3	0.000215541	2960.55	up	1.24271	5.07942	-10.2889	-8.58723
BNC2	0.00110454	150.116	up	1.44798	4.70473	-5.78196	-5.36607
C10ORF11	0.00092586	172.504	up	0.135644	1.77856	-7.29484	-4.00138
C10ORF65	4.60401e-05	212.288	up	0.417658	1.97696	-7.31222	-7.55979
C11ORF40	0.00434765	132.002	up	4.16013	6.38036	-2.88429	-2.77687
C11ORF41	0.000608696	198.704	up	0.160564	1.83135	-7.47392	-6.51236
C12ORF64	5.15363e-06	94.4576	up	0.216888	0.643625	-6.34471	-7.68408
C13ORF30	6.64195e-05	1291.3	up	0.201609	5.41319	-10.133	-11.3921
C14ORF73	0.000281278	329.224	up	2.60001	6.10504	-5.76291	-4.31778
C15ORF38	1.08752e-05	395.893	up	0.87866	3.26181	-7.75031	-5.68037
C16ORF3	0.00211566	489.15	up	1.73482	7.848	-7.19931	-5.70259
C17ORF77	0.000265862	648.307	up	0.931367	6.93516	-8.40916	-9.66829
C17ORF82	0.00159632	281.116	up	1.34025	4.00244	-6.79477	-2.68352
C18ORF34	0.000118083	429.263	up	0.437969	4.45585	-8.30775	-8.04464
C1ORF110	0.00376464	3111.92	up	2.8353	6.96298	-8.76829	-3.4663
C1ORF95	0.00383656	67.0963	up	0.337557	1.73622	-5.7306	-5.16808
C1QA	9.32919e-08	625.223	up	1.22639	2.96399	-8.06184	-8.10844
C1QB	1.10785e-05	3583.6	up	2.26266	4.66159	-9.54454	-7.82337
C1QL2	0.00078993	384.198	up	2.28198	3.79453	-6.30372	-4.80178
C1QTNF5	0.00179174	311.089	up	-0.358095	3.02572	-8.63928	-9.8984
C1QTNF7	0.000857881	73.5882	up	1.29725	1.81729	-4.90415	-4.05846
C1S	0.000479593	197.545	up	0.0422471	2.1677	-7.58379	-6.55116
C20ORF186	0.000781645	147.359	up	-0.0106728	1.71445	-7.21386	-8.47298
C2ORF65	0.00247845	328.456	up	2.91774	7.24434	-5.44181	-3.51149
C3	5.30361e-05	412.747	up	0.110809	4.05983	-8.5783	-8.17293
C3ORF24	0.0043755	150.041	up	3.89748	6.33247	-3.33174	-4.27579
C4ORF18	5.01759e-08	258.137	up	1.56985	2.50196	-6.44214	-5.4629
C4ORF37	3.92689e-05	203.604	up	2.2185	5.79926	-5.45112	-4.71373
C4ORF45	0.003389	93.9339	up	1.22395	3.06753	-5.32962	-6.58875
C4ORF7	5.01727e-09	108460	up	2.80035	6.00561	-13.9265	-13.0936
C5ORF20	0.000225401	117.61	up	1.34803	3.60448	-5.52984	-5.5067
C6ORF138	0.000444091	46.5233	up	1.0396	1.88014	-4.50029	-5.75707
C7	0.000738947	454.456	up	-0.13881	4.39919	-8.96681	-8.10011
C8ORF4	1.04049e-05	7308.29	up	0.673935	4.48404	-12.1614	-12.0013
C8ORF42	0.000245954	247.81	up	0.805204	2.24293	-7.14789	-3.26916
C9	0.00194839	356.193	up	2.72531	5.7806	-5.75121	-4.99039
C9ORF61	0.00268692	106.816	up	-0.147941	2.19096	-6.88693	-7.49322
CA4	0.000856772	153.837	up	1.98656	3.4045	-5.2787	-5.48239
CACNA1E	1.56864e-05	195.489	up	0.567927	1.49049	-7.04302	-6.61773
CACNA2D3	0.000262791	623.852	up	-0.0736016	4.59545	-9.35866	-7.16448
CALB1	0.00200605	48.6801	up	2.93999	4.15181	-2.66527	-4.08151
CALML3	0.000952029	143.591	up	1.73101	3.8913	-5.43482	-5.29709
CART1	0.00131751	303.345	up	0.291896	2.76553	-7.95292	-9.21204
CARTPT	0.000913762	34.5145	up	1.89265	2.79477	-3.21648	-4.35431
CAV1	0.00147366	71.2175	up	1.1495	2.21324	-5.00466	-4.91868
CBFA2T3	0.000272791	67.963	up	1.45459	2.81858	-4.63209	-4.47132
CCDC107	0.0048243	47.7144	down	-1.97799	-0.47773	3.59837	2.439
CCDC80	2.61091e-05	332.152	up	0.555749	2.1042	-7.81995	-3.77265
CCL11	0.0021761	149.176	up	0.703565	3.29541	-6.5173	-7.77643
CCL21	3.8875e-06	17100.7	up	2.55338	4.97411	-11.5084	-6.30775
CD14	0.00181074	51.0368	up	1.86151	3.07328	-3.81196	-2.79455
CD180	0.00189274	144.809	up	-0.762644	-0.68327	-7.94065	-4.57474
CD1E	3.11485e-09	121.2	up	0.924203	1.2177	-5.99705	-6.98928
CD209	3.9362e-05	175.368	up	-1.05124	0.570121	-8.50549	-8.57462
CD300LG	0.00212296	67.6576	up	1.30571	3.29655	-4.77447	-4.19726
CD36	0.0011447	64.8455	up	0.247723	1.46733	-5.77121	-4.2406
CDC42EP1	8.56228e-06	111.055	up	0.49453	-0.335324	-6.3006	-3.60768
CDC42EP5	2.81466e-08	2126.65	up	0.578393	2.73825	-10.476	-11.7351
CDCA8	0.00034255	11.8617	up	1.29567	1.08047	-2.27257	-3.73718
CDH10	3.03474e-05	8959.27	up	3.12569	8.07509	-10.0035	-11.2626
CDH11	3.49444e-06	135.867	up	-0.274989	0.313555	-7.36104	-6.95285
CDH13	0.00455036	124.891	up	-0.130401	1.41983	-7.09493	-6.66912
CDH5	2.75145e-07	411.459	up	-1.17667	-0.0383655	-9.86127	-11.1204
CDX1	5.96102e-07	723.23	up	-0.492567	0.925587	-9.99088	-11.25
CEACAM20	0.00231147	329.759	up	1.05306	5.9421	-7.3122	-8.57133
CELSR1	0.00406698	144.05	up	1.22953	4.04013	-5.9409	-6.27424
CGB2	0.00148703	83.4527	up	2.73237	4.51648	-3.65052	-4.1531
CGNL1	0.000105474	322.99	up	-1.0514	0.804441	-9.38675	-8.62178
CHRD	0.000291048	129.616	up	0.585521	3.62706	-6.43258	-5.46313
CHRDL1	0.00150774	457.463	up	1.04733	5.0016	-7.79019	-8.43579
CHRDL2	0.00403777	124.772	up	0.803361	2.79971	-6.15978	-5.49302
CLDN2	0.0017472	141.448	up	1.47518	3.2416	-5.66894	-5.75372
CLDN3	0.00100335	35.3969	up	1.44732	2.82959	-3.69823	-3.85074
CLEC14A	7.80138e-06	420.613	up	1.02669	3.08694	-7.68966	-7.42257
CLEC4G	0.000462373	195.262	up	-0.445942	-0.307664	-8.05521	-4.34783
CLEC4M	6.81018e-05	231.739	up	0.87296	3.10518	-6.9834	-8.51246
CLU	0.00161351	51.1886	up	1.51011	3.6917	-4.16764	-5.11067
CMKLR1	0.00222884	660.518	up	-0.00594329	2.79238	-9.3734	-6.32698
COL16A1	7.19544e-05	61.0179	up	0.270674	0.706687	-5.66049	-3.25488
COL1A1	0.000641769	219.97	up	-0.671053	2.53184	-8.45221	-9.15876
COL1A2	0.00320667	290.221	up	1.24409	4.48421	-6.93692	-5.90078
COL3A1	8.44284e-05	674.104	up	0.792371	2.20606	-8.60446	-6.9029
COL4A2	5.39773e-05	840.02	up	0.674546	3.22005	-9.03973	-8.2598
COL4A4	2.4728e-05	1123.88	up	1.61041	3.94924	-8.52387	-4.08843
COMP	0.00066506	693.002	up	-0.281886	5.21942	-9.7186	-10.9777
CP	7.59772e-06	1791.06	up	0.221069	3.11284	-10.5855	-8.47596
CPVL	0.000720492	671.026	up	1.53	4.21736	-7.86022	-4.32695
CRIM1	0.00467935	90.8928	up	1.23055	3.87027	-5.27555	-4.04637
CRYBA1	0.000959899	127.266	up	2.16958	3.75104	-4.82212	-5.17048
CRYBB1	0.00038735	259.562	up	-0.48272	1.12087	-8.50265	-6.73556
CSDC2	1.39306e-05	457.703	up	-0.424755	2.66274	-9.26302	-10.5221
CSMD2	0.00103971	44.6288	up	-0.430271	0.416303	-5.91017	-5.613
CSN3	0.00353688	1489.38	up	0.804071	7.76304	-9.73643	-10.9418
CSPG4	6.52228e-05	1001.83	up	1.43695	3.78662	-8.53147	-5.91653
CST9	0.000267248	128.372	up	2.24012	3.52357	-4.76407	-3.73494
CTGF	0.00301935	68.8224	up	0.325624	2.25675	-5.77918	-6.3564
CUEDC1	6.17915e-05	118.245	up	1.58551	2.30891	-5.30012	-5.08275
CX3CL1	0.00360568	226.87	up	-1.08257	1.28878	-8.90829	-8.37148
CXCL12	1.42708e-07	285.793	up	0.539697	1.3018	-7.61913	-8.58502
CXCL14	3.88755e-09	4735.34	up	1.11538	3.03902	-11.0939	-10.5336
CYP2C19	0.00422566	970.401	up	1.38689	7.10756	-8.53555	-8.26808
CYP4F11	0.00489097	64.3943	up	-1.07359	-0.242487	-7.08246	-6.44301
CYP8B1	0.00225682	120.343	up	3.41467	5.38344	-3.49634	-3.21179
CYR61	0.00166859	739.831	up	-0.107167	4.12598	-9.63822	-8.63495
DAAM2	0.00149221	41.9895	up	1.04659	3.86988	-4.34536	-4.67646
DACT2	1.89038e-05	131.119	up	-0.0160846	1.64681	-7.05082	-6.22354
DAPL1	0.000693308	132.952	up	-0.125258	1.73419	-7.18003	-8.43915
DCLK1	1.65171e-06	324.779	up	0.331896	1.62636	-8.01142	-8.18432
DCN	2.10785e-07	1564.52	up	-0.520202	0.726329	-11.1317	-8.65542
DEFB122	2.25e-06	570.082	up	1.79048	3.06424	-7.36454	-7.33593
DEFB125	0.00290558	304.073	up	1.8447	4.41119	-6.40358	-5.27268
DEFB129	2.04345e-06	376.678	up	1.49182	3.33702	-7.06537	-8.32449
DES	0.00339425	157.65	up	3.17008	5.21298	-4.1305	-5.38963
DIO2	0.000209042	79.228	up	1.47451	3.05408	-4.83343	-4.9081
DLL4	0.000286983	153.347	up	2.08011	4.99449	-5.18054	-5.61994
DLX1	2.82188e-05	56.5871	up	1.1983	1.55345	-4.6241	-4.87725
DLX5	0.00159665	98.3629	up	-0.139887	1.748	-6.75993	-6.80852
DMRT3	8.56055e-05	204.14	up	-0.987784	0.625729	-8.6612	-9.063
DNALI1	0.00179137	29.7363	up	0.173536	0.297513	-4.72062	-4.2142
DOK3	0.00387878	752.334	up	3.15061	6.28255	-6.40462	-4.01166
DPPA2	0.00125718	55.0313	up	1.88659	2.23936	-3.89559	-2.14253
DPT	1.52691e-05	61.2117	up	0.377902	1.87403	-5.55783	-7.36809
DSC2	4.92409e-05	170.656	up	0.652162	1.10643	-6.76278	-3.86913
DSCR10	0.000646734	51.8854	up	1.73358	2.16222	-3.96368	-3.97565
DSE	0.00167151	19.5956	up	0.846562	1.03031	-3.44589	-2.81026
DTNA	5.35163e-07	630.179	up	0.850562	3.59385	-8.44906	-7.96911
DUX3	6.46865e-05	6843.35	up	2.6638	6.67093	-10.0767	-4.11408
DZIP1	0.00456598	96.1697	up	0.301325	2.62735	-6.28619	-4.32098
EAF1	0.00205182	16.9509	down	-0.34245	0.309434	3.74084	3.04755
EBF3	0.000104198	54.0366	up	0.137094	0.457765	-5.61877	-5.54843
EDNRA	1.41663e-05	11640.3	up	2.32552	5.09629	-11.1813	-6.31996
EFEMP1	1.25953e-08	230.848	up	0.118221	0.647596	-7.73258	-8.52288
EFHA1	0.00407481	12.7851	down	-1.67919	-1.13223	1.99719	0.823837
EFS	4.3893e-05	105.198	up	0.16961	1.42846	-6.54736	-6.97117
EGFLAM	3.59852e-07	282.193	up	0.460911	0.885636	-7.67963	-8.3311
ELA3A	0.00218601	147.35	up	4.34349	6.96266	-2.85961	-3.68993
EMILIN1	0.00487365	318.553	up	0.0149399	3.07235	-8.30045	-5.12812
EPHA2	0.000996578	175.616	up	0.516993	4.65387	-6.93929	-6.07458
EPHA3	6.98527e-06	135.02	up	0.946835	1.05739	-6.1302	-5.58321
ERC2	0.000683667	104.004	up	2.14441	4.08099	-4.55609	-5.81521
ERVWE1	0.00172257	106.047	up	0.754579	2.46711	-5.97398	-5.75412
ETV1	0.000943535	82.3433	up	2.23282	4.11267	-4.13076	-5.38988
EVI1	0.00088865	89.032	up	-0.48675	0.23167	-6.963	-4.84263
EYA4	0.00372098	65.8641	up	1.6524	3.60156	-4.38902	-5.3434
F10	0.000707929	637.661	up	-0.536532	4.52035	-9.85318	-11.1123
F8	0.00163035	35.733	up	0.784806	2.09425	-4.37438	-4.23296
FA2H	0.00253052	181.994	up	4.8861	9.5063	-2.62165	-1.35927
FAM107A	4.75026e-07	159.645	up	0.0919392	1.69654	-7.22679	-8.0422
FAM123A	1.43127e-06	376.095	up	2.09148	3.19577	-6.46348	-6.60419
FAM155A	0.000348959	133.825	up	1.80744	3.38218	-5.25676	-6.51588
FAM19A5	0.00343675	236.766	up	4.24629	7.86427	-3.64102	-4.90015
FAM20A	0.0010611	164.184	up	-1.02586	0.177421	-8.38503	-6.23247
FAM3D	5.83526e-05	278.884	up	2.1579	3.67912	-5.96563	-7.22475
FAM43B	0.000748455	83.4497	up	1.04963	2.36797	-5.3332	-4.6647
FAM70A	5.15911e-06	442.612	up	0.801099	2.03132	-7.9888	-7.19364
FAM70B	0.000284056	246.272	up	0.925037	2.14263	-7.01907	-3.6146
FARP1	0.000146652	47.4047	up	0.643552	1.66398	-4.9234	-4.67711
FBLN1	4.77716e-12	99.1718	up	0.523531	-0.58326	-6.10833	-6.89714
FBN1	1.49098e-07	794.05	up	1.78696	3.86751	-7.84612	-8.15218
FBN2	3.94547e-05	269.958	up	-0.461232	2.69309	-8.53782	-8.8674
FBXO22OS	0.0040767	72.6799	up	2.53805	3.73761	-3.64543	-4.2233
FCN3	9.55098e-05	119.375	up	0.228468	2.69119	-6.67089	-5.33949
FCRL2	0.000745341	50.1099	up	1.8065	2.08367	-3.84053	-2.85003
FGFR3	0.000538157	31.3775	up	1.12669	1.71954	-3.84497	-3.26569
FHL2	0.000321042	19.9711	up	0.93519	1.66659	-3.38465	-3.86771
FIGN	8.52539e-05	1105.13	up	0.00628676	3.95647	-10.1037	-10.6865
FILIP1	0.000660652	187.552	up	1.8332	5.91601	-5.71794	-6.03012
FILIP1L	0.00315909	26.8687	up	0.596811	1.01249	-4.15104	-3.74077
FLJ25996	0.000543131	1166.06	up	0.442975	5.00252	-9.74445	-9.42338
FLJ35409	0.00164861	103.119	up	2.1525	3.28839	-4.53566	-5.52288
FLJ44653	0.00128644	298.498	up	1.25749	6.10046	-6.96409	-7.03113
FLJ45445	3.51454e-05	206.281	up	1.59558	2.64208	-6.09289	-4.77755
FLNC	0.00401695	540.085	up	1.41547	3.9371	-7.66157	-4.50374
FLRT2	0.000854615	31.1519	up	0.0356292	-0.0297935	-4.92562	-5.89384
FMO2	8.7202e-05	333.313	up	-0.0494214	2.19122	-8.43016	-8.51862
FMO3	0.00343782	71.2835	up	1.49417	4.09851	-4.66133	-4.65857
FN1	2.74568e-06	332.473	up	1.09368	3.03077	-7.28342	-7.70147
FOXP2	0.00416277	33.9524	up	0.666965	3.58128	-4.41848	-5.20868
FPR3	0.00462868	504.406	up	1.65471	3.51372	-7.32373	-2.99435
FREM2	0.00181711	39.2432	up	2.25708	3.14072	-3.03729	-3.57937
FRK	0.00358286	167.153	up	0.6513	3.08603	-6.73373	-3.26428
FRRS1	0.00178805	23.3344	up	0.612538	1.09725	-3.93185	-3.73869
FXYD2	0.000166976	25.6535	up	1.63699	1.27452	-3.0441	-3.57962
FXYD6	0.000211187	489.319	up	0.504828	3.20798	-8.4298	-5.42112
FZD7	0.000317098	23.4417	up	1.29114	1.87316	-3.25986	-3.68885
GAB1	0.000222226	61.9928	up	1.45124	2.21216	-4.50279	-4.39536
GABRB1	0.000169642	3799.04	up	1.79856	5.97592	-10.0929	-5.17148
GABRR1	0.001085	193.588	up	2.09781	5.62845	-5.49903	-6.52838
GAGE12I	0.000198614	122.797	up	3.58257	4.98347	-3.35756	-2.11562
GAGE6	0.000445403	105.424	up	1.94843	3.66651	-4.77163	-5.37804
GALNTL1	5.48315e-06	239.007	up	1.64858	2.5945	-6.25233	-6.34883
GAS7	5.13765e-06	95.6026	up	0.70555	2.03952	-5.87343	-6.60385
GCNT3	0.000541991	167.222	up	-0.999498	0.683738	-8.38512	-9.64424
GEM	0.000440078	112.187	up	1.1897	2.54897	-5.62006	-4.60603
GGTA1	0.00148961	130.666	up	1.04747	3.69367	-5.98228	-6.62282
GHR	0.00325533	398.586	up	-1.27464	2.32289	-9.91339	-11.1725
GHSR	3.19124e-06	163.898	up	2.02152	3.3413	-5.33514	-6.67083
GKN2	0.000258354	109.851	up	2.03535	3.47132	-4.74405	-3.08515
GLI2	0.00318896	204.992	up	-0.670614	1.12066	-8.35004	-7.43977
GLIS1	0.00144032	188.223	up	3.00658	5.31656	-4.54972	-5.80884
GLT8D2	0.00236632	15.7906	up	1.46129	2.473	-2.51971	-3.98988
GLUL	0.000104342	51.3638	up	1.03944	1.64643	-4.64324	-4.97263
GNG12	1.31221e-05	1042.15	up	0.170828	2.32424	-9.85451	-9.30158
GNRHR	0.00456848	69.8043	up	3.23833	5.31899	-2.88692	-4.14604
GOLM1	5.02378e-07	38.8252	up	1.33269	1.19664	-3.94623	-4.48213
GPC6	0.00058638	50.6083	up	0.825332	5.05639	-4.83597	-7.19374
GPR162	0.00369009	34.8168	up	0.932164	1.99777	-4.18955	-3.97732
GPR176	0.00293539	28.5421	up	0.963786	1.69405	-3.87123	-4.87263
GPR4	1.43234e-06	1400.78	up	2.04988	5.75739	-8.40213	-8.17634
GREM1	2.11411e-06	73.5894	up	0.977296	1.71847	-5.22413	-6.48325
GRM3	0.000853044	5340.16	up	2.93282	6.74508	-9.44985	-3.35942
GRRP1	0.00012011	61.5544	up	0.829301	1.53924	-5.11449	-5.09306
GSN	0.00215665	30.1211	up	2.52561	2.90694	-2.38709	-2.63
GUCY1A2	4.35445e-05	1178.79	up	1.92183	6.25599	-8.28126	-7.44689
H19	0.00429109	1557.68	up	0.973309	7.71823	-9.63187	-8.98239
HAND1	1.54254e-05	1110.72	up	0.650828	3.15558	-9.46646	-8.83558
HLA-DQA2	0.000515188	1708.31	up	1.04763	6.68889	-9.69072	-8.96665
HLA-DQB2	0.000353108	1482.41	up	-0.397185	2.78417	-10.9309	-7.16993
HOXA13	0.000293966	504.63	up	1.45577	5.81754	-7.52331	-8.78244
HOXA6	0.00362944	28.1778	up	0.393786	1.35872	-4.4227	-5.012
HOXA7	5.57738e-05	105.591	up	1.30939	2.56028	-5.41295	-5.68488
HOXB13	1.32939e-05	424.148	up	4.86997	6.66815	-3.85846	-2.52599
HOXC10	0.000231825	413.47	up	1.06509	3.3157	-7.62655	-6.48427
HOXC4	0.000704586	113.471	up	1.72052	4.36331	-5.10566	-4.31923
HOXC5	0.00090082	92.5949	up	3.25507	5.8904	-3.27779	-3.3308
HOXC9	0.000441094	162.442	up	-1.53344	-0.227475	-8.87722	-10.1363
HOXD13	9.97607e-05	1413.41	up	1.43977	6.28541	-9.02519	-10.2843
HS3ST3A1	0.000425376	37.2577	up	1.06413	2.42974	-4.15534	-5.32303
HTR2A	0.00107197	3164.69	up	2.84612	8.6822	-8.78173	-6.50112
HTR2B	5.00055e-06	70.072	up	1.6091	2.0562	-4.52166	-4.19866
HTR3D	0.0001756	74.0469	up	0.169058	1.74669	-6.04131	-7.30043
HTRA1	0.000145797	137.025	up	-0.758656	2.01432	-7.85695	-6.83653
HTRA4	0.000187732	200.734	up	2.24749	4.27697	-5.40166	-4.98512
HYAL1	2.01609e-05	50.4698	up	0.798222	1.70296	-4.85913	-5.2175
IGFBP5	1.57547e-05	1914.12	up	-0.543316	2.18018	-11.4458	-11.3865
IGFBP7	3.92962e-05	172.297	up	1.38239	3.32596	-6.04636	-5.37312
IGFL1	0.00136632	337.981	up	1.80098	5.60348	-6.59982	-3.92677
IGFL3	0.000289186	4854.44	up	2.05128	7.49415	-10.1938	-9.21485
IL18	0.00119814	145.259	up	1.26642	3.44481	-5.91607	-4.69209
IL1RAPL1	0.00229085	2546.49	up	1.80178	7.99392	-9.51251	-8.02765
IL1RAPL2	0.00227635	89.7377	up	1.0494	3.24198	-5.43824	-6.14342
IL31RA	0.000206356	96.7627	up	1.00654	1.55649	-5.58984	-5.44916
INHBC	0.000228866	165.133	up	2.45466	4.65716	-4.91282	-4.29375
IRX3	0.000236673	435.916	up	2.03024	4.37825	-6.73767	-4.97687
IRX6	4.7478e-06	1632.39	up	1.00077	5.187	-9.672	-10.5088
ISLR	0.000238723	279.761	up	0.808037	3.66437	-7.32001	-7.78161
ISLR2	0.000564704	254.103	up	0.853245	2.66281	-7.13602	-7.18904
ITGA11	0.00216783	92.0885	up	0.937727	3.83122	-5.58722	-6.22907
ITGA8	5.21799e-06	2191.21	up	0.67465	2.2398	-10.4229	-6.74849
ITIH5	8.33303e-08	165.042	up	1.55344	3.3229	-5.81325	-6.57666
KCNB1	2.05019e-05	150.76	up	1.77539	3.04356	-5.46072	-4.93191
KCNE4	0.00191983	117.412	up	-0.301247	0.602715	-7.17668	-6.69949
KCNF1	1.48784e-05	622.381	up	0.830566	5.73207	-8.45109	-9.71021
KCNJ10	1.21524e-05	338.96	up	1.98312	3.80072	-6.42185	-6.34094
KCNJ5	0.00032681	155.114	up	0.762938	2.68824	-6.51425	-6.38786
KCNJ6	0.000847095	217.868	up	1.59503	4.33857	-6.17228	-6.33943
KCNJ8	0.00158989	162.594	up	-0.344659	0.71151	-7.68979	-6.08968
KCNMA1	5.93885e-07	192.401	up	0.666672	0.33614	-6.9213	-5.77758
KCNN2	0.00189885	321.467	up	2.54653	6.53693	-5.78199	-6.80909
KCNN3	0.00113656	42.3757	up	1.32791	2.15229	-4.07725	-2.2707
KCNT1	6.28594e-05	366.204	up	0.415074	3.37741	-8.10143	-6.54598
KIAA0319	1.00717e-05	721.699	up	0.571142	3.46056	-8.92411	-10.1832
KIAA1409	0.00166076	106.655	up	2.06742	4.29681	-4.66939	-5.22723
KIF17	0.00289375	613.188	up	1.43862	6.20518	-7.82157	-7.04886
KIRREL	1.15023e-05	431.347	up	0.0128122	0.619999	-8.73989	-8.07446
KLK2	2.97718e-05	88.0246	up	2.12649	3.61115	-4.33334	-4.65705
KPRP	1.48006e-07	482.985	up	3.45211	4.51713	-5.46373	-4.99761
KRT23	0.00431706	181.025	up	1.22543	5.49838	-6.27462	-7.54989
KRT6A	0.00113202	144.535	up	2.00559	4.42414	-5.16969	-6.42881
KRT6B	0.0019254	86.5338	up	2.27045	3.85754	-4.16474	-5.19276
KRTAP10-10	0.00221406	804.228	up	2.44286	6.32921	-7.2086	-6.68668
KRTAP10-3	0.00379686	124.364	up	4.22565	6.19418	-2.73277	-1.83392
KRTAP12-4	0.00233679	59.8381	up	2.06431	4.09744	-3.83868	-3.34964
KRTAP1-3	0.000143476	198.161	up	3.98046	5.81149	-3.65007	-3.3009
KRTAP17-1	0.00123726	150.867	up	0.382961	2.30725	-6.85417	-4.32094
KRTAP19-6	0.00312038	62.0782	up	1.23734	1.55593	-4.71867	-3.88147
KRTAP4-4	4.77653e-05	215.941	up	4.4813	5.967	-3.2732	-3.82588
KRTDAP	0.000679455	98.9798	up	1.33263	2.74321	-5.29643	-6.55555
L3MBTL4	0.00197655	20.3679	up	1.59791	2.64134	-2.75031	-3.0502
LAMA4	3.20177e-05	2262.78	up	0.774625	4.8048	-10.3693	-8.9949
LAMB2	0.00044683	332.431	up	1.28377	4.58598	-7.09314	-6.26689
LDB2	0.00165151	86.4994	up	1.33705	3.18809	-5.09757	-3.93365
LEPREL1	0.00401578	119.513	up	0.246567	3.16423	-6.65446	-6.45672
LGALS13	0.00118802	123.394	up	0.234538	2.3055	-6.71259	-7.97172
LGI2	3.94762e-05	58.8817	up	1.16025	1.46224	-4.7195	-4.33006
LHFP	0.00058519	580.599	up	1.41584	3.92151	-7.76556	-4.83309
LHX1	0.000551664	144.222	up	1.24508	2.31651	-5.92707	-4.09856
LHX6	0.000862781	64.0163	up	0.829916	2.0183	-5.17045	-5.10286
LIFR	6.10066e-06	55.0193	up	0.610899	0.542965	-5.17097	-5.62938
LILRB5	0.000180547	101.576	up	0.338858	1.26805	-6.32756	-5.54404
LIPG	0.000778869	59.9187	up	0.395454	0.703639	-5.50948	-5.65257
LMNA	0.000900041	35.6897	up	0.510327	0.934904	-4.64711	-3.89613
LMOD1	4.68136e-05	1776.01	up	0.874564	5.36947	-9.91986	-10.4017
LOC285016	0.00176502	46.2185	up	0.195399	1.65108	-5.335	-4.92886
LOC348174	7.42116e-06	237.725	up	2.04514	3.37932	-5.84801	-5.13616
LOC392196	0.00379843	327.809	up	2.22077	7.164	-6.13594	-7.39506
LOC440157	0.00060657	206.01	up	1.72708	3.97784	-5.95949	-5.00347
LOC731102	0.000805504	229.543	up	0.681186	1.89894	-7.16143	-6.15761
LONRF2	0.0017878	43.2353	up	0.862142	2.30782	-4.572	-4.70615
LOR	0.0048211	1685.45	up	1.37575	6.08846	-9.34317	-6.30862
LOX	4.07988e-05	666.386	up	1.12646	5.31046	-8.25375	-7.52824
LOXL4	0.00353211	1134.1	up	1.11646	4.64877	-9.03087	-3.7098
LPAR1	5.02138e-07	361.06	up	0.979019	0.837029	-7.51707	-4.64351
LPAR4	0.000351555	769.58	up	2.23886	5.67209	-7.34907	-5.11163
LRFN5	2.03677e-05	3432.41	up	2.58596	6.95551	-9.15904	-8.99332
LRIG3	0.000956104	710.72	up	2.31829	6.91433	-7.15485	-6.94701
LRRK2	0.00189613	56.1434	up	0.896588	1.13855	-4.91446	-2.09509
LRRTM4	0.00121745	102.53	up	1.50731	4.6958	-5.17259	-2.53775
LSAMP	1.59977e-06	77.7651	up	-0.478038	0.00517691	-6.75909	-8.17824
LUZP4	0.00219027	140.699	up	4.47034	6.69818	-2.66612	-3.92525
LY6H	2.66867e-06	254.06	up	1.34387	1.70098	-6.64516	-5.69396
MADCAM1	0.00248053	177.327	up	2.33064	6.20639	-5.13963	-6.05274
MAGEA10	0.000654634	550.772	up	2.31817	5.21653	-6.78714	-4.21993
MAGOH	0.00165839	56.6036	down	-2.30856	-0.970111	3.51427	2.28648
MAP1LC3A	0.00190442	36.1113	up	1.95571	3.86129	-3.21867	-2.21166
MAP1LC3C	1.67487e-05	73.5405	up	0.163454	1.88175	-6.03701	-6.77045
MAPBPIP	0.00217857	18.4671	down	-0.783411	-0.211777	3.42347	2.28764
MAPK4	0.000221156	146.721	up	2.60011	4.89687	-4.59681	-3.9804
MEFV	0.00160589	72.8656	up	1.07291	2.8764	-5.11425	-5.2657
MEOX2	1.92813e-05	275.582	up	0.0565742	2.71649	-8.04977	-6.76128
MFAP4	0.00234179	723.283	up	0.100234	2.83521	-9.39818	-6.29387
MFAP5	4.80718e-05	47.5433	up	-0.344514	0.323228	-5.91568	-6.43371
MGC27121	5.13992e-05	168.041	up	0.844032	2.06198	-6.54864	-5.95976
MMP12	5.05038e-09	2709.57	up	1.0595	3.60237	-10.3444	-8.88717
MMP13	0.000583642	68.9629	up	1.99774	3.21464	-4.11001	-4.00259
MMP2	5.27972e-06	61.8316	up	1.19966	1.96767	-4.75061	-5.76416
MMP3	0.000850925	87.4789	up	0.680101	3.06137	-5.77076	-4.62773
MOSC1	5.80951e-06	263.11	up	-0.102523	0.617717	-8.14205	-6.93594
MPDZ	0.000509097	64.345	up	0.629192	0.603003	-5.37856	-4.38046
MRAP	0.000532288	60.5897	up	1.40921	2.8743	-4.51179	-4.61958
MRAS	0.000357949	272.273	up	-0.080353	0.972553	-8.16926	-6.78807
MRPL1	0.000412047	20.2598	down	-1.70713	-1.06614	2.63342	0.88604
MSI1	0.000703043	255.049	up	0.664864	2.19037	-7.32977	-6.46977
MSRB3	5.52313e-05	44.8733	up	1.30636	1.60717	-4.18143	-4.16314
MTNR1B	0.0043294	40.8392	up	1.89446	2.83497	-3.45742	-4.04675
MTTP	5.16627e-05	3380.74	up	2.58619	5.7966	-9.13694	-4.43967
MUSK	1.386e-06	516.888	up	0.778557	2.46603	-8.23515	-8.5361
MYH11	7.60285e-06	750.684	up	0.345445	3.07739	-9.20662	-7.88154
MYO5B	0.00116244	60.4432	up	1.66824	1.67559	-4.24927	-0.47672
MYOCD	1.71806e-05	467.815	up	0.555922	2.19966	-8.31387	-9.573
NANOS2	0.00386344	196.192	up	1.02052	3.82256	-6.5956	-7.85472
NAT8	0.000945139	214.282	up	1.2814	3.53558	-6.46197	-5.48514
NAV2	3.67687e-06	53.1212	up	1.0632	1.46315	-4.66802	-5.08537
NEK5	0.00144838	113.173	up	3.03003	5.21741	-3.79236	-5.05148
NFATC4	1.21283e-06	202.99	up	0.650334	1.46551	-7.01493	-6.90751
NFIB	0.000360515	1049.69	up	0.868699	4.26859	-9.16705	-8.22907
NID1	1.5746e-05	346.574	up	0.720603	3.37369	-7.71641	-6.0232
NKX2-1	0.00298962	317.298	up	2.21625	6.91326	-6.09345	-7.36647
NME5	0.000587994	644.323	up	1.33455	4.73994	-7.99709	-7.62958
NOTCH3	0.000894051	1185.16	up	-0.0139885	2.92655	-10.2249	-8.46099
NOX4	0.00116956	227.922	up	-0.782333	3.54656	-8.61473	-8.18206
NPSR1	0.000482137	154.714	up	0.774218	2.43992	-6.49924	-4.60032
NPY6R	0.0011741	241.037	up	2.2002	5.84857	-5.71291	-5.602
NR2E3	0.00152615	95.8664	up	2.46436	4.64265	-4.11859	-5.37771
NR2F1	1.46323e-05	1087.35	up	-2.12507	-0.0879546	-12.2117	-13.4708
NRP2	0.00107252	42.2291	up	0.800374	2.45686	-4.59979	-4.02325
NRSN1	5.80733e-05	793.556	up	2.45029	6.32762	-7.1819	-5.60089
NRXN2	0.00451408	205.963	up	1.41727	5.99672	-6.26897	-6.96824
NT5C1B	9.68592e-05	273.582	up	2.19463	4.60366	-5.9012	-7.13778
NUPR1	0.00220288	793.737	up	2.89997	6.30857	-6.73254	-4.17168
NXPH2	0.00351773	67.4129	up	1.02898	2.43662	-5.04597	-4.46618
ODAM	0.00146655	117.649	up	0.754523	2.35521	-6.12382	-5.55991
OLFML1	2.3442e-05	1543.49	up	0.241664	3.43455	-10.3503	-9.46194
OR10K2	4.86601e-05	129.114	up	2.882	4.73002	-4.1305	-5.38963
OR10V1	0.00111295	213.175	up	2.0113	4.88748	-5.7246	-5.57213
OR14J1	0.00154884	167.613	up	2.3179	4.31165	-5.07109	-6.33022
OR1C1	9.24693e-06	472.942	up	0.185843	1.77049	-8.69967	-8.39066
OR1K1	1.31692e-05	214.818	up	2.25354	3.73875	-5.49343	-5.46333
OR1L1	0.00128794	99.2307	up	2.69963	4.10264	-3.93309	-5.19221
OR2B11	0.000597084	3598.47	up	1.92113	7.48518	-9.89204	-10.1076
OR2B2	0.00206346	43.159	up	1.12347	2.16149	-4.30812	-3.90199
OR2G3	0.000886155	129.05	up	2.17048	4.29078	-4.84131	-6.10043
OR2J3	0.00161997	493.388	up	3.59021	9.20254	-5.35637	-6.6155
OR2T11	0.000704052	100.304	up	1.62141	4.68374	-5.02683	-7.14479
OR3A3	0.00102173	197.633	up	1.5948	3.63849	-6.03188	-6.79558
OR4M1	4.07219e-06	231.6	up	4.6256	5.60087	-3.22989	-2.90155
OR51B5	0.00349429	66.1608	up	1.6864	3.69998	-4.36151	-4.42269
OR51G1	0.00298276	143.171	up	1.47341	3.7447	-5.68818	-6.94731
OR56B4	0.000171422	262.61	up	2.20194	4.57081	-5.83484	-5.72448
OR5F1	0.000638718	148.264	up	1.72531	3.63968	-5.48671	-4.48842
OR5H14	0.000554194	112.951	up	2.89284	4.42855	-3.92672	-3.25758
OR6B1	0.000808974	128.851	up	1.64365	3.26078	-5.36591	-6.74926
OR6C65	0.000142122	116.617	up	0.468809	2.45604	-6.39683	-7.65595
OR6T1	3.11512e-06	686.434	up	3.22404	6.72644	-6.19894	-7.45806
OR8D1	8.88031e-05	196.64	up	4.45114	6.3159	-3.16827	-2.50644
OR8G1	2.57035e-06	124.248	up	2.19466	2.96893	-4.76243	-5.81361
OR9I1	0.00460161	835.705	up	1.92781	10.0587	-7.77904	-8.65487
ORM2	4.72501e-05	190.639	up	1.76795	2.96545	-5.80674	-4.821
P8	0.000714013	378.745	up	2.71958	5.45107	-5.8455	-3.32954
PALM	7.03559e-06	56.2407	up	1.09945	1.27603	-4.71409	-5.50852
PANX3	0.00407932	360.937	up	1.33421	5.31606	-7.16139	-6.85289
PCDH17	2.59315e-06	9980.73	up	3.03877	6.93036	-10.2462	-10.1912
PCDHB9	0.00324106	187.776	up	0.282815	2.44063	-7.27005	-6.7983
PCDHGC4	0.000125895	72.0953	up	1.18588	2.51871	-4.98595	-5.12791
PDPN	6.57339e-08	1008.5	up	0.591046	3.96094	-9.38696	-8.99218
PDZK3	3.32338e-05	99.9072	up	1.1981	1.74622	-5.44442	-4.71137
PEBP4	6.95885e-05	112.781	up	1.65337	3.13297	-5.16402	-4.62385
PEX5L	0.000934026	174.055	up	2.09197	4.77079	-5.35143	-4.64572
PGM5	0.00138224	225.22	up	1.22746	6.35388	-6.58772	-7.01866
PGM5P2	0.000259839	84.7155	up	2.13899	3.03412	-4.26557	-3.94251
PHACTR3	9.86139e-05	192.265	up	1.94365	3.45689	-5.6433	-4.51657
PIWIL3	0.00295064	140.307	up	1.43852	3.85822	-5.69392	-4.81288
PKD1L2	0.00147762	57.4477	up	2.40495	3.21184	-3.43922	-4.33287
PKLR	0.00379403	48.0503	up	1.86384	3.74842	-3.72263	-4.75396
PLA2G2D	0.000789186	230.627	up	1.67997	4.12361	-6.16944	-7.13593
PLA2G7	2.37478e-05	125.716	up	1.38011	2.98033	-5.59391	-3.79511
PLAC9	8.54072e-06	2086.84	up	0.637023	4.08458	-10.3901	-10.791
PLB1	0.00359402	44.6188	up	0.365475	1.32307	-5.1141	-4.96206
PLCXD3	2.72709e-09	160.309	up	1.48295	1.34118	-5.84176	-6.6322
PLD5	0.00105599	229.84	up	-0.61449	1.26072	-8.45898	-9.7181
PLOD2	0.000495244	181.447	up	1.86572	3.92949	-5.63768	-4.58593
PLTP	0.00346532	51.9378	up	0.603273	0.851286	-5.09544	-3.71719
PNLIPRP3	0.0034936	234.866	up	3.6398	7.38288	-4.2359	-5.49502
PON3	0.00380245	1631.04	up	2.87029	6.889	-7.80129	-2.13645
POU4F2	0.000609317	359.314	up	0.863667	4.12812	-7.62543	-7.01226
PPAP2B	9.78681e-05	206.35	up	1.10153	2.61109	-6.58741	-5.15058
PPARGC1A	0.00241246	198.637	up	0.748176	3.04849	-6.88581	-8.14494
PPFIA2	8.05685e-05	3782.95	up	1.59652	7.18286	-10.2888	-11.6004
PPIC	0.00191315	235.225	up	-1.15721	-0.362246	-9.03511	-5.49405
PPIH	6.15649e-06	9.90197	down	-1.06058	-1.74671	2.24713	0.67386
PPP1R1B	0.000708256	37.0306	up	2.18833	4.08969	-3.02231	-3.65061
PRICKLE1	0.004675	307.397	up	2.03106	5.2194	-6.2329	-3.51216
PRKD1	0.000367228	82.3218	up	0.0637312	0.261468	-6.29947	-3.01339
PRM2	0.00421916	156.845	up	1.54208	4.08155	-5.75112	-7.01024
PRODH2	0.00395736	90.4063	up	2.18731	5.73977	-4.31104	-5.57016
PROL1	0.00122217	888.17	up	3.16815	7.67618	-6.62654	-5.70484
PRRT2	0.000976668	68.4832	up	1.62106	4.48528	-4.47662	-4.74208
PRRX1	5.55275e-07	368.777	up	-0.0191488	1.4738	-8.54576	-8.27997
PTGDS	0.000709912	143.507	up	1.04494	1.53825	-6.12004	-3.95335
PTPN21	0.00327386	607.121	up	2.41453	6.15665	-6.83131	-2.10353
RAB39	4.01281e-05	171.185	up	0.999803	1.39548	-6.41961	-5.1133
RAG2	3.1713e-05	213.913	up	1.02164	2.51958	-6.71925	-6.27223
RALGDS	9.18704e-05	14.4261	up	0.508351	0.0820506	-3.34225	-3.66903
RAMP2	0.000254337	452.158	up	0.812417	5.34534	-8.00827	-5.61313
RAMP3	0.00446462	1118.23	up	-1.07918	4.06628	-11.2062	-10.9684
RARRES1	0.000322755	124.78	up	1.35833	3.82757	-5.60491	-6.89381
RASL12	0.000383894	73.7991	up	-0.766805	0.945099	-6.97234	-6.7687
RBP5	0.00448557	12.2856	up	0.699468	0.366965	-2.91943	-2.75081
REG1B	7.29982e-07	418.954	up	1.96682	3.20727	-6.74383	-7.97661
REM1	0.00305086	249.943	up	-0.947198	2.82147	-8.91265	-8.28097
RERG	0.000546249	327.13	up	1.19312	6.33724	-7.1606	-8.25171
RET	0.000538936	82.4246	up	1.48071	4.16229	-4.88429	-5.94413
RGMA	0.000591469	26.1823	up	0.909691	3.28935	-3.80083	-5.4339
RGS17	0.00125987	199.958	up	2.13672	5.52045	-5.50683	-3.27735
RHOJ	1.85704e-05	134.224	up	0.503889	1.96797	-6.56461	-6.93113
RNASE4	0.00224953	35.0684	up	1.17725	1.32328	-3.95485	-3.15625
RNF126P1	0.00401987	137.053	up	1.80429	6.96778	-5.2943	-7.16366
RNF150	0.00011753	3844.84	up	2.37717	5.81958	-9.53154	-5.46974
ROR2	0.000160537	65.225	up	0.0444923	0.413931	-5.98286	-6.0182
RORB	0.00336001	136.63	up	1.30875	3.96903	-5.78539	-3.27234
RPESP	1.74973e-05	572.253	up	-0.246632	2.78525	-9.40714	-9.01377
RPP38	0.000591468	23.6245	down	1.01675	2.40114	5.57896	3.47363
RSPO1	0.00123397	720.045	up	2.11453	7.11457	-7.37741	-7.10448
RSPO3	1.96676e-05	372.388	up	-0.113646	3.0672	-8.65431	-8.5511
RTN1	6.31159e-07	214.888	up	1.13569	1.86857	-6.61176	-6.44702
S100A1	0.00213344	198.523	up	2.49179	5.16367	-5.14137	-5.56062
S100A3	1.07663e-06	696.359	up	0.627749	3.3809	-8.81594	-9.93349
S100A7A	0.00105614	339.941	up	3.14283	9.23577	-5.26631	-6.52544
SCARA3	9.48013e-09	270.279	up	0.0812842	-0.543026	-7.99702	-8.23919
SCARA5	0.000112106	232.998	up	-0.354782	2.04054	-8.21895	-7.68006
SCGB1A1	0.0014381	1483.29	up	2.75614	8.8913	-7.77844	-7.5639
SCN2A	2.99936e-05	155.356	up	1.62581	3.30762	-5.65362	-4.52278
SCRG1	0.00382712	157.839	up	1.94085	4.3639	-5.36146	-6.62059
SDC3	8.78611e-05	825.138	up	0.511432	3.32064	-9.17706	-5.24437
SDS	0.00416858	316.602	up	0.56818	4.30922	-7.73835	-5.87668
SEBOX	0.000936492	122.365	up	3.28496	6.90435	-3.65008	-4.25935
SERPINA1	0.00010728	58.425	up	1.30225	1.1309	-4.56627	-3.02777
SERPINA3	1.46373e-06	173.209	up	-0.42427	0.832808	-7.86064	-8.81038
SHANK1	0.000665486	127.222	up	4.14175	5.7639	-2.84946	-4.10858
SHANK3	0.000185226	102.215	up	0.641944	3.43215	-6.03352	-6.79201
SHE	7.45082e-05	261.581	up	0.973364	5.03241	-7.05775	-7.06709
SIGIRR	0.00057528	11.7426	down	-0.846506	-0.781467	2.70717	2.08253
SIGLEC15	0.000587988	465.405	up	1.32462	6.41981	-7.53773	-7.09018
SIGLEC16	0.000162283	572.765	up	-0.54652	2.19336	-9.70832	-8.04623
SIGLEC8	6.37701e-05	252.198	up	0.519739	4.12131	-7.45867	-6.23729
SLC13A4	0.00203485	510.639	up	1.12862	6.67466	-7.86754	-7.55628
SLC13A5	1.7577e-05	169.959	up	0.758586	2.12336	-6.65045	-5.02645
SLC18A1	0.000395153	126.146	up	0.832981	2.85863	-6.14597	-7.4051
SLC1A3	0.00429368	145.533	up	-0.433065	3.64926	-7.61827	-8.26182
SLC22A11	0.00152522	237.517	up	3.15415	6.0735	-4.73774	-5.96224
SLC22A8	0.00132263	151.874	up	3.11623	5.15629	-4.1305	-5.38963
SLC26A3	0.000254657	298.813	up	1.81247	6.85947	-6.41063	-7.66976
SLC2A10	0.000116662	380.364	up	1.72882	5.05657	-6.84241	-6.30734
SLC30A4	0.000805946	117.31	up	1.65483	3.58733	-5.21936	-4.48629
SLC35D3	3.73701e-06	110.196	up	2.47017	2.86695	-4.31375	-4.616
SLC36A2	0.000279861	406.932	up	-0.994442	1.7352	-9.66308	-11.0087
SLC6A10P	0.00153158	47.9731	up	1.87006	3.64764	-3.7141	-4.74835
SLC6A11	0.000749772	3513.75	up	1.68783	7.89302	-10.091	-4.912
SLC6A17	0.00175847	73.8967	up	1.08407	2.52803	-5.12337	-3.5614
SLC7A10	0.000964731	151.24	up	1.01282	2.6271	-6.22787	-5.87203
SLCO2A1	9.90614e-07	163.39	up	-0.732392	-0.117282	-8.08457	-7.6378
SLCO2B1	1.61302e-09	830.484	up	0.761649	0.729265	-8.93616	-9.12031
SLN	0.000267217	204.71	up	-0.0016449	1.71807	-7.67908	-6.22817
SMAD9	2.6327e-06	214.023	up	-0.170408	0.643529	-7.91203	-6.48555
SMOC2	6.00229e-07	259.053	up	0.79647	0.895973	-7.22063	-6.43894
SNAI2	1.59014e-05	42.3709	up	-0.119396	-0.314892	-5.5244	-6.84005
SNAP25	0.000894503	41.47	up	0.319189	1.06203	-5.05481	-4.53542
SNAP91	2.5618e-07	1499.85	up	1.90885	5.0329	-8.64175	-9.47373
SOD3	1.726e-05	730.465	up	-0.865775	0.937156	-10.3784	-10.6185
SORBS1	0.00252774	53.5913	up	0.777377	1.78796	-4.96655	-5.96342
SORCS1	0.000679447	144.44	up	1.46002	2.95367	-5.71432	-3.95394
SOX11	0.00315207	4497.81	up	2.13581	6.42297	-9.99919	-2.56461
SPANXB1	0.00243453	134.493	up	2.22452	6.21593	-4.84687	-4.1088
SPARCL1	7.22869e-08	2456.4	up	1.27856	3.29053	-9.98377	-9.34349
SPATA12	0.000461135	106.802	up	1.87424	3.55371	-4.86456	-6.03595
SPATA3	0.00118097	125.552	up	2.69975	6.47179	-4.27239	-4.87184
SPHKAP	0.0027303	89.1739	up	1.70798	3.34779	-4.77057	-5.85025
SPIC	0.00124744	72.5612	up	1.11871	3.74991	-5.06241	-4.75666
SPRR1A	0.00142517	36.4185	up	1.25936	4.40079	-3.92724	-6.04416
SPRR2F	0.00250265	52.819	up	1.63089	4.02112	-4.0921	-5.35122
ST5	2.06372e-05	52.7368	up	0.618086	0.934808	-5.10265	-5.95815
ST6GALNAC5	1.66789e-05	146.017	up	-0.016199	1.21303	-7.20619	-8.46531
STARD13	1.71271e-06	92.2821	up	0.486047	0.402832	-6.04193	-5.4325
STEAP3	0.000682521	66.1852	up	1.68134	3.58038	-4.36709	-4.45551
STEAP4	2.51474e-07	351.587	up	0.061521	0.973579	-8.39622	-9.65534
STGC3	9.52377e-06	56.2819	up	2.1429	2.96913	-3.6717	-4.08888
STK32B	0.000235693	280.143	up	-0.0631797	1.86408	-8.1932	-6.02161
STOX2	6.4698e-05	1338.12	up	2.43138	5.83176	-7.95461	-7.01776
SULT1C3	0.00228865	198.229	up	3.36862	5.42622	-4.26241	-5.52153
SULT2B1	0.000104716	50.8644	up	1.14924	2.46275	-4.51934	-5.15643
SVEP1	1.22545e-08	229.759	up	-0.166502	0.175095	-8.01048	-9.2696
SYNPO2	0.000647684	57.0209	up	0.670527	1.10849	-5.16289	-3.32471
SYT15	0.000264836	23.9013	up	0.915193	1.14794	-3.66382	-5.36359
SYTL4	0.000273689	473.294	up	0.855449	2.63397	-8.03114	-5.69206
TAPT1	0.00460401	14.0497	down	-1.35612	-0.889139	2.45634	2.02042
TAS1R1	2.99787e-06	191.298	up	1.83685	3.2975	-5.74283	-6.91581
TEAD3	0.000800181	139.492	up	0.240924	3.16398	-6.88312	-4.92633
TERF2IP	0.00014772	8.22908	down	-0.614389	-1.32975	2.42634	0.775756
TFF3	9.15846e-07	2068.83	up	0.846253	2.82227	-10.1683	-9.19871
TGM2	1.42062e-05	164.372	up	1.09314	1.08862	-6.26768	-2.69862
TGM3	0.0027079	28.7286	up	1.39114	2.44305	-3.45328	-4.26012
THBS2	1.32105e-06	4278.71	up	1.00437	4.46442	-11.0586	-11.52
THSD4	0.00116374	917.217	up	1.81997	7.13914	-8.02115	-7.86318
THY1	0.000115471	733.158	up	1.11757	3.63462	-8.40041	-5.7624
TIMP3	0.000998838	299.34	up	-0.459843	2.66971	-8.68549	-8.51733
TINAGL1	1.11761e-06	2395.15	up	0.817727	3.23938	-10.4082	-11.6673
TJP1	1.26071e-05	46.3039	up	0.929001	2.42511	-4.60406	-5.98469
TLR2	0.00328722	58.4783	up	-0.0381983	1.12822	-5.90803	-4.71851
TLR8	0.000215334	41.7893	up	1.68264	2.94372	-3.70242	-3.54271
TM4SF1	0.0012882	274.471	up	0.221436	2.74393	-7.87908	-6.29104
TMEM171	0.000149397	594.241	up	1.2325	3.93257	-7.98241	-3.68721
TMEM195	0.00326683	74.1577	up	1.63973	3.36346	-4.5728	-4.44869
TMEM26	0.00139308	113.799	up	0.421602	3.42025	-6.40875	-6.07423
TMEM60	0.0023675	13.5765	down	-1.63775	-1.38067	2.12529	0.775848
TMEM75	8.80325e-05	168.102	up	2.64376	5.18596	-4.74944	-5.90329
TMTC1	2.71555e-06	85.9973	up	0.924463	1.81032	-5.50176	-5.90459
TNFAIP8L3	0.00419041	49.9249	up	0.219589	1.57928	-5.4221	-3.23917
TNS1	0.000667383	15.6898	up	1.20752	1.33264	-2.76424	-3.72187
TRPM3	0.000264728	142.754	up	2.05857	4.41158	-5.09881	-6.40447
TUBA3E	0.000753559	137.898	up	1.26098	2.78444	-5.84647	-7.10559
UNC13A	0.00377109	17.9185	up	1.84578	3.07654	-2.3176	-3.00821
UNC13C	0.000483339	84.4284	up	-0.681839	-0.171388	-7.0815	-5.35972
UNC5A	0.000721867	186.223	up	-1.39039	0.989005	-8.93129	-8.22956
UQCRQ	0.00290825	21.0781	down	-1.5631	-0.649927	2.83458	2.03096
VNN1	0.000151153	289.199	up	1.68045	4.45756	-6.49547	-4.05348
VWA1	0.00100649	153.423	up	0.581927	1.72048	-6.67944	-4.88434
VWA3B	0.00266748	116.052	up	2.55167	4.23522	-4.30695	-5.21873
WFDC10A	0.000216902	244.918	up	1.21523	3.55915	-6.72092	-6.34508
WFIKKN2	0.00300101	123.609	up	0.486233	2.61864	-6.4634	-6.65028
WIPF3	0.004153	142.437	up	3.08459	5.39998	-4.06959	-4.58001
WISP2	3.66046e-05	249.526	up	0.0310031	1.10947	-7.93204	-7.23732
WNT5A	0.00223808	294.575	up	1.18009	4.8246	-7.0224	-5.25912
WNT7B	7.19585e-05	508.14	up	3.56709	6.83857	-5.422	-5.58202
XCR1	0.000227908	63.9984	up	1.12963	2.6458	-4.87034	-4.75438
XIRP2	0.00270529	2361.84	up	1.19376	6.64162	-10.0119	-11.2711
XKR4	0.00133765	130.159	up	0.704102	2.64409	-6.32003	-7.69933
XKR5	0.00398451	142.368	up	0.281789	2.40907	-6.87169	-6.79105
XLKD1	0.000177655	602.039	up	-0.702237	3.10278	-9.93595	-11.1951
ZCCHC13	0.000151999	1167.95	up	3.05752	7.7477	-7.13225	-7.9912
ZDHHC1	0.00381383	384.423	up	0.392862	2.77172	-8.19369	-6.15352
ZNF205	8.93723e-05	155.211	up	1.71962	3.10727	-5.55847	-5.97223
ZNF280A	0.00121463	95.3485	up	0.951492	2.2974	-5.62365	-5.98388
ZNF385D	0.000156184	818.252	up	0.647579	4.11715	-9.02882	-7.79288
ZNF521	0.00116566	590.533	up	0.508275	2.57851	-8.6976	-4.43536
ZNF793	0.00464864	24.5749	up	1.39215	1.88034	-3.22697	-3.1303
ZSCAN4	0.000122567	749.032	up	1.21461	4.88249	-8.33427	-6.73744
