# Supplementary material for: Transcriptional Analysis of Lennert Lymphoma Reveals a Unique Profile and Identifies Novel Therapeutic Targets
Source: Front Genet. 2019 Sep 10;10:780. doi: 10.3389/fgene.2019.00780 (PMC6748072; doi:10.3389/fgene.2019.00780)
Supplement: Supplementary file 5 [file Table_5.xls]

## Sheet: Supp Table5
Supplementary Table 5. miRNAs discriminating LL and normal T-cells
Target Id	p (corr)	FC (abs)	Regulation in Lennert Lymphoma	Mean (LL, Log2)	Standard Deviation (LL, log2)	Mean (normal T-cell, log2)	Standard Deviation (normal T-Cell, log2)
hsa-let-7a-4373169	3.60644e-08	80.4556	down	-0.81465	-1.92298	5.51547	3.81087
hsa-let-7c-4373167	8.42544e-05	54.1115	down	-0.3187	-2.3181	5.43916	4.61866
hsa-let-7d-4395394	2.989e-07	60.1165	down	-1.3447	-1.62575	4.56499	4.04033
hsa-let-7e-4395517	3.83955e-06	58.551	down	-1.56563	-2.27323	4.30599	4.45029
hsa-let-7g-4395393	2.68464e-06	35.6784	down	-0.323384	-1.71088	4.8336	3.50799
hsa-miR-10b-4395329	0.000164416	88.9139	up	-1.22953	-0.397731	-7.70387	-8.5162
hsa-miR-15b-4373122	5.40318e-09	106.268	down	-0.30305	-1.03829	6.42851	4.21613
hsa-miR-17-4395419	0.00574943	10.5224	down	-0.8435	-2.23735	2.5519	3.75177
hsa-miR-19b-4373098	0.00263186	2.78766	down	-0.255634	-1.2532	1.22342	0.329166
hsa-miR-20a-4373286	0.000308815	18.6808	down	-1.27037	-0.585237	2.95312	3.1381
hsa-miR-21-4373090	0.000506251	2.31641	up	0.78435	-1.01582	-0.427538	-2.25439
hsa-miR-22-4373079	1.8294e-06	745.491	up	2.27848	1.60746	-7.26356	-8.28132
hsa-miR-23a-4373074	1.59251e-05	102.82	down	-4.74567	-5.30104	1.93831	2.45811
hsa-miR-24-4373072	0.00296755	3.40268	down	-0.349334	-1.68987	1.41734	0.725246
hsa-miR-25-4373071	3.5295e-06	19.8416	down	-0.418916	-1.07407	3.89154	2.75614
hsa-miR-26a-4395166	6.81657e-05	37.5087	down	-0.990184	-1.36249	4.23897	3.45377
hsa-miR-26b-4395167	6.69877e-06	31.5657	down	-1.16028	-0.599446	3.82	2.37378
hsa-miR-27a-4373287	0.00901677	3.27116	down	-0.259217	-3.29828	1.45059	0.181563
hsa-miR-28-3p-4395557	3.40078e-05	14.4755	down	-0.125867	-0.014066	3.72968	2.32494
hsa-miR-29a-4395223	0.000123518	5.30295	down	0.219466	-1.11677	2.62626	1.61621
hsa-miR-30b-4373290	2.37608e-06	27.2441	down	-1.60618	-1.10069	3.16169	1.54819
hsa-miR-30c-4373060	3.92144e-06	33.9617	down	-1.73832	-1.15403	3.34752	1.68261
hsa-miR-31-4395390	1.49758e-05	65.1411	down	-0.103317	-1.56158	5.92218	5.39862
hsa-miR-33b-4395196	6.81657e-05	71.091	down	-0.614017	-1.16939	5.53758	4.72525
hsa-miR-92a-4395169	1.26336e-06	121.122	down	0.281583	-0.273792	7.2019	6.53058
hsa-miR-93-4373302	0.000795926	14.1335	down	-0.218517	-2.51334	3.60253	4.48321
hsa-miR-95-4373011	0.00124428	17.4082	down	-0.7392	-0.128242	3.3825	2.53324
hsa-miR-96-4373372	6.81657e-05	71.091	down	-0.612467	-1.16784	5.53913	4.7268
hsa-miR-98-4373009	6.81657e-05	66.1558	down	-0.496133	-1.30884	5.55166	4.72378
hsa-miR-99b-4373007	0.00213762	6.09977	down	-0.501633	-0.475471	2.10712	1.65043
hsa-miR-103-4373158	2.04172e-07	18.8529	down	-0.8785	-1.79599	3.35821	1.51792
hsa-miR-105-4395278	7.99618e-05	66.7315	down	-0.521167	-0.921582	5.53913	4.7268
hsa-miR-106a-4395280	0.00712566	9.88549	down	-0.9184	-2.39712	2.38691	3.43459
hsa-miR-107-4373154	0.00165506	143.557	down	-2.38125	-1.73413	4.78423	6.76159
hsa-miR-122-4395356	0.000720141	28.7227	down	-0.75345	-0.374928	4.09067	3.56281
hsa-miR-124-4373295	0.00222083	25.8877	down	0.100383	1.13506	4.79458	4.23262
hsa-miR-125a-5p-4395309	0.000195427	14.4337	down	-0.665933	-0.652808	3.18544	2.46755
hsa-miR-126-4395339	6.81657e-05	101.864	up	0.194049	-1.48745	-6.47646	-5.6052
hsa-miR-127-5p-4395340	7.2993e-05	68.6203	down	-0.613184	-1.1201	5.48738	4.67505
hsa-miR-128-4395327	3.40078e-05	22.2227	down	-0.96895	-1.37833	3.50501	3.41076
hsa-miR-129-3p-4373297	0.00121894	104.679	down	-1.93722	-2.49259	4.77261	9.0969
hsa-miR-129-5p-4373171	6.81657e-05	71.091	down	0.281583	-0.273792	6.43318	5.62085
hsa-miR-133b-4395358	6.81657e-05	84.1989	down	-5.12272	-6.07714	1.27301	1.7893
hsa-miR-136-4373173	0.000141778	56.2207	down	-0.2739	-0.0716347	5.53913	4.7268
hsa-miR-137-4373301	0.00399032	17.0026	down	-2.03943	-0.0654027	2.04825	1.21724
hsa-miR-139-5p-4395400	0.000577481	9.95069	down	-1.96203	-2.11407	1.35276	0.238986
hsa-miR-140-3p-4395345	6.81657e-05	21.3256	down	-0.385417	-1.66639	4.0291	3.37383
hsa-miR-141-4373137	0.000187297	9.82606	up	1.26128	0.494502	-2.03533	-2.8923
hsa-miR-143-4395360	1.19779e-06	1468.88	up	0.680634	-0.696652	-9.83987	-10.6522
hsa-miR-145-4395389	0.0020265	60.9359	up	-0.36785	0.32841	-6.29707	-5.05965
hsa-miR-146b-3p-4395472	1.19779e-06	95.1642	down	0.246983	-0.308392	6.81933	5.55342
hsa-miR-146b-5p-4373178	0.00122144	6.05644	down	0.172399	0.0175332	2.77087	2.68741
hsa-miR-150-4373127	7.27473e-05	77.7568	down	0.246983	-0.308392	6.52788	5.80264
hsa-miR-154-4373270	6.81657e-05	71.0911	down	0.246983	-0.308392	6.39858	5.58625
hsa-miR-181a-4373117	3.40078e-05	46.7976	down	-0.0599337	-0.293422	5.48843	4.37924
hsa-miR-181c-4373115	0.000105485	45.5632	down	0.0033997	0.0926503	5.5132	4.60636
hsa-miR-188-3p-4395217	0.000621528	100.72	down	-0.588267	-1.14364	6.06594	9.03203
hsa-miR-191-4395410	0.000171979	15.1867	down	0.249217	0.558586	4.17395	4.70669
hsa-miR-192-4373108	0.000767144	3.36301	down	0.0158165	-1.33737	1.76557	0.732413
hsa-miR-193a-5p-4395392	0.00116233	16.483	down	-1.16193	-0.191295	2.88097	3.30112
hsa-miR-193b-4395478	0.000350513	20.1163	down	-0.112034	-0.230349	4.21826	3.66252
hsa-miR-197-4373102	6.52069e-05	77.8777	down	0.281583	-0.273792	6.56472	5.82426
hsa-miR-198-4395384	0.000599369	27.2351	down	-1.45412	-1.15188	3.31328	2.50095
hsa-miR-199a-3p-4395415	0.00574943	106.924	up	-0.454434	-0.0349927	-7.19488	-2.31724
hsa-miR-200b-4395362	0.000985283	17.039	down	-0.548434	0.801947	3.54234	3.56387
hsa-miR-200c-4395411	3.60644e-08	40.9106	down	-0.167833	-1.75214	5.18657	4.07679
hsa-miR-202-4395474	6.81657e-05	62.7976	down	-0.458066	-0.508299	5.51457	4.62162
hsa-miR-210-4373089	6.81657e-05	18.5336	down	-0.998033	-0.969975	3.21404	3.16512
hsa-miR-215-4373084	0.00292297	10.2716	down	-1.79713	0.306497	1.56345	0.210419
hsa-miR-216a-4395331	9.59923e-05	49.3472	down	-0.486116	-3.18308	5.13878	4.32645
hsa-miR-216b-4395437	0.00032273	45.9862	down	-1.56545	-0.625358	3.95768	3.14535
hsa-miR-217-4395448	6.81657e-05	71.091	down	-2.81842	-3.37379	3.33318	2.52085
hsa-miR-218-4373081	0.00256521	56.0336	up	0.179249	-0.82666	-5.62897	-1.72902
hsa-miR-219-5p-4373080	6.81657e-05	71.091	down	-1.43142	-1.98679	4.72018	3.90785
hsa-miR-222-4395387	0.00101068	7.10592	down	0.131717	-2.84944	2.96074	3.00595
hsa-miR-223-4395406	6.81657e-05	74.2728	down	0.281583	-0.273792	6.49635	5.60178
hsa-miR-224-4395210	0.00256521	14.7932	up	-0.281035	-0.281453	-4.1679	-2.26377
hsa-miR-296-3p-4395212	0.000760033	33.3116	down	-0.62485	-1.86067	4.4331	5.20364
hsa-miR-296-5p-4373066	1.88265e-05	91.0327	down	0.281583	-0.273792	6.7899	5.89325
hsa-miR-299-3p-4373189	6.81657e-05	71.091	down	-0.272517	-0.827892	5.87908	5.06675
hsa-miR-299-5p-4373188	6.81657e-05	71.0911	down	0.0580331	-0.497342	6.20963	5.3973
hsa-miR-302a-4378070	0.000398242	116.272	down	-1.92518	-2.50509	4.93617	8.26915
hsa-miR-302b-4378071	0.00443344	17.0318	down	-2.07028	-0.134189	2.01988	1.20755
hsa-miR-320-4395388	5.50781e-05	64.3628	down	-0.345984	0.00115519	5.66217	4.88868
hsa-miR-323-3p-4395338	7.10809e-05	73.5717	down	-0.272517	-0.827892	5.92856	5.18527
hsa-miR-324-3p-4395272	2.01458e-05	15.9259	down	0.142566	0.705335	4.13587	2.48057
hsa-miR-324-5p-4373052	0.0036576	5.4264	down	-0.105049	-0.315012	2.33495	2.27688
hsa-miR-326-4373050	3.60644e-08	74.5143	down	-0.2636	-1.81646	5.95585	4.15795
hsa-miR-328-4373049	8.23853e-05	75.3723	down	0.281583	-0.273792	6.51755	6.1409
hsa-miR-329-4373191	0.000193233	51.8293	down	-1.31027	-0.80331	4.38543	3.5731
hsa-miR-330-3p-4373047	0.000114482	51.4472	down	-1.46335	-1.5122	4.22167	5.31153
hsa-miR-331-3p-4373046	2.47247e-05	18.8723	down	-0.2544	-0.827592	3.9838	2.96185
hsa-miR-339-5p-4395368	6.81657e-05	88.839	down	-0.868501	-1.77914	5.60462	7.58975
hsa-let-7b-4395446	0.000110941	58.6092	down	-0.644184	-1.87169	5.22887	4.70933
hsa-miR-342-3p-4395371	1.26336e-06	61.8586	down	-0.749434	-2.98507	5.20147	4.43295
hsa-miR-342-5p-4395258	6.81657e-05	79.594	down	0.281583	-0.273792	6.59617	6.31211
hsa-miR-361-5p-4373035	3.6995e-05	21.1825	down	-1.9025	-2.28294	2.5023	1.25573
hsa-miR-363-4378090	6.27631e-09	83.1914	down	-0.6971	-3.81866	5.68126	4.46364
hsa-miR-365-4373194	0.000240921	10.6661	down	-1.11467	-0.0709407	2.3003	0.800522
hsa-miR-369-3p-4373032	6.81657e-05	71.091	down	-0.272517	-0.827892	5.87908	5.06675
hsa-miR-369-5p-4373195	6.81657e-05	71.091	down	-0.664217	-1.21959	5.48738	4.67505
hsa-miR-371-3p-4395235	6.81657e-05	71.091	down	-0.664217	-1.21959	5.48738	4.67505
hsa-miR-375-4373027	0.000107874	32.8832	down	-1.43095	0.10964	3.60833	3.20957
hsa-miR-376b-4373196	6.81657e-05	71.0911	down	0.246983	-0.308392	6.39858	5.58625
hsa-miR-377-4373025	6.81657e-05	71.0911	down	0.246983	-0.308392	6.39858	5.58625
hsa-miR-380-4373022	6.81657e-05	71.091	down	0.281583	-0.273792	6.43318	5.62085
hsa-miR-382-4373019	0.00234296	28.9896	down	-3.33513	-0.895506	1.52233	0.709999
hsa-miR-409-5p-4395442	6.81657e-05	71.0911	down	-0.701817	-1.25719	5.44978	4.63745
hsa-miR-423-5p-4395451	1.09394e-05	97.3789	down	0.281583	-0.273792	6.88712	6.38079
hsa-miR-424-4373201	0.00107788	5.71487	up	1.89683	0.773435	-0.617887	-1.47102
hsa-miR-429-4373203	0.00359158	17.8819	down	-2.74225	-0.959689	1.41818	0.605849
hsa-miR-431-4395173	6.81657e-05	71.091	down	-0.664217	-1.21959	5.48738	4.67505
hsa-miR-450b-3p-4395319	7.99618e-05	66.6514	down	0.340016	-0.109007	6.39858	5.58625
hsa-miR-450b-5p-4395318	0.000572424	39.8884	down	-1.70712	-0.385802	3.61078	2.79845
hsa-miR-452-4395440	0.000686457	24.7582	up	0.710316	0.783904	-3.91952	-4.73185
hsa-miR-453-4395429	6.81657e-05	71.0911	down	0.246983	-0.308392	6.39858	5.58625
hsa-miR-455-5p-4378098	1.26336e-06	122.353	up	1.02245	-0.202566	-5.91245	-7.0263
hsa-miR-483-5p-4395449	9.6949e-05	42.259	down	-1.03352	0.40397	4.36767	5.09578
hsa-miR-484-4381032	0.00101068	14.5439	down	0.0371334	-1.15791	3.89948	5.07953
hsa-miR-485-5p-4373212	6.81657e-05	71.091	down	0.281583	-0.273792	6.43318	5.62085
hsa-miR-486-3p-4395204	0.00268655	81.4469	down	-1.30672	0.354211	5.04107	8.4805
hsa-miR-486-5p-4378096	0.000490628	369.423	down	-0.435767	0.0217246	8.09336	10.9642
hsa-miR-487a-4378097	0.000291039	32.8305	down	0.412816	-0.168521	5.44978	4.63745
hsa-miR-487b-4378102	0.000605373	30.5109	down	-0.428167	-0.460214	4.50309	4.17865
hsa-miR-489-4395469	0.0051554	7.84775	down	-0.516601	-1.42444	2.45568	1.34933
hsa-miR-490-3p-4373215	6.81657e-05	71.091	down	-0.588267	-1.14364	5.56333	4.751
hsa-miR-491-3p-4395471	6.81657e-05	71.0911	down	0.378383	-0.176992	6.52998	5.71765
hsa-miR-491-5p-4381053	9.33743e-06	32.1632	down	0.049366	-0.16842	5.0567	4.26004
hsa-miR-496-4386771	6.87092e-05	72.0377	down	-0.105817	-0.661192	6.06486	5.28612
hsa-miR-499-3p-4395538	6.81657e-05	71.0911	down	0.246983	-0.308392	6.39858	5.58625
hsa-miR-499-5p-4381047	6.81657e-05	71.091	down	-0.612467	-1.16784	5.53913	4.7268
hsa-miR-501-3p-4395546	0.00053104	93.9609	down	0.281583	-0.273792	6.83557	9.77705
hsa-miR-502-3p-4395194	0.000688599	7.1649	down	-0.390283	-2.29884	2.45066	2.60932
hsa-miR-502-5p-4373227	0.00196873	7.45373	up	0.754365	0.32588	-2.1436	-2.02108
hsa-miR-503-4373228	0.00855637	4.09691	up	1.808	1.67183	-0.226538	-1.16659
hsa-miR-504-4395195	6.81657e-05	71.091	down	-0.664217	-1.21959	5.48738	4.67505
hsa-miR-507-4373232	6.81657e-05	75.0898	down	0.281583	-0.273792	6.51213	5.52542
hsa-miR-508-3p-4373233	0.000528362	28.1617	down	-2.81318	-2.6512	2.00248	1.19015
hsa-miR-508-5p-4395203	6.81657e-05	71.091	down	-0.105817	-0.661192	6.04578	5.23345
hsa-miR-510-4395352	6.81657e-05	71.0911	down	0.378383	-0.176992	6.52998	5.71765
hsa-miR-512-5p-4373238	6.81657e-05	71.091	down	0.281583	-0.273792	6.43318	5.62085
hsa-miR-513-5p-4395201	6.82161e-05	71.6873	down	-0.105817	-0.661192	6.05783	5.26275
hsa-miR-515-3p-4395480	0.000760633	29.642	down	-3.2567	-0.0549672	1.63287	-0.0593421
hsa-miR-515-5p-4373242	6.81657e-05	71.0911	down	-0.872467	-1.42784	5.27913	4.4668
hsa-miR-516a-5p-4395527	6.81657e-05	71.0911	down	0.246983	-0.308392	6.39858	5.58625
hsa-miR-516b-4395172	0.000677295	26.417	down	0.839933	1.2654	5.56333	4.751
hsa-miR-518a-5p-4395507	6.81657e-05	71.0911	down	0.378383	-0.176992	6.52998	5.71765
hsa-miR-518b-4373246	0.00855637	26.0935	down	-3.37057	-2.21139	1.33505	3.84241
hsa-miR-518c-4395512	0.000141778	40.9776	down	0.182367	-2.32403	5.53913	4.7268
hsa-miR-518d-3p-4373248	6.81657e-05	71.0911	down	0.378383	-0.176992	6.52998	5.71765
hsa-miR-518d-5p-4395500	6.81657e-05	71.0911	down	-0.848267	-1.40364	5.30333	4.491
hsa-miR-518e-4395506	0.00212636	24.2592	down	-2.58058	-1.97355	2.01988	1.20755
hsa-miR-518f-4395499	0.00118262	22.1458	down	-0.847133	-0.0931889	3.62183	2.8095
hsa-miR-520a-3p-4373268	6.81657e-05	71.091	down	-0.664217	-1.21959	5.48738	4.67505
hsa-miR-520a-5p-4378085	6.81657e-05	71.091	down	0.281583	-0.273792	6.43318	5.62085
hsa-miR-520d-5p-4395504	6.81657e-05	71.0911	down	0.378383	-0.176992	6.52998	5.71765
hsa-miR-520g-4373257	8.07401e-05	75.066	down	-1.93722	-2.49259	4.29287	3.86268
hsa-miR-521-4373259	6.50727e-05	83.9061	down	-0.664217	-1.21959	5.72649	4.40551
hsa-miR-522-4395524	9.59923e-05	66.7882	down	-4.13398	-7.86193	1.92754	2.30704
hsa-miR-524-5p-4395174	6.81657e-05	71.0911	down	0.378383	-0.176992	6.52998	5.71765
hsa-miR-525-5p-4378088	6.81657e-05	71.091	down	0.281583	-0.273792	6.43318	5.62085
hsa-miR-526b-4395493	6.81657e-05	71.091	down	0.281583	-0.273792	6.43318	5.62085
hsa-miR-532-3p-4395466	4.99251e-07	92.1899	down	-0.3509	-2.77845	6.17564	5.36053
hsa-miR-539-4378103	0.00223088	17.837	up	0.895232	1.67419	-3.26157	-4.0739
hsa-miR-541-4395312	0.00116233	33.6421	down	1.32638	3.20448	6.39858	5.58625
hsa-miR-544-4395376	6.81657e-05	71.091	down	0.281583	-0.273792	6.43318	5.62085
hsa-miR-548a-3p-4380948	0.00125303	34.7232	down	0.141283	0.221508	5.25911	5.95039
hsa-miR-548a-5p-4395523	6.81657e-05	71.0911	down	0.378383	-0.176992	6.52998	5.71765
hsa-miR-548b-3p-4380951	6.81657e-05	71.091	down	-0.105817	-0.661192	6.04578	5.23345
hsa-miR-548c-3p-4380993	0.000413215	131.358	down	-1.93722	-2.49259	5.10015	8.04903
hsa-miR-548c-5p-4395540	0.00125303	28.3825	down	-0.0374995	0.977108	4.78943	3.9771
hsa-miR-548d-3p-4381008	4.44953e-06	81.8043	down	-2.43457	-2.98994	3.91954	2.78485
hsa-miR-548d-5p-4395348	0.00131466	26.6937	down	0.173599	1.68041	4.91203	4.0997
hsa-miR-551b-4380945	0.000985283	24.0995	down	-3.22825	-2.45291	1.36268	0.550349
hsa-miR-556-3p-4395456	6.81657e-05	71.091	down	0.281583	-0.273792	6.43318	5.62085
hsa-miR-556-5p-4395455	6.81657e-05	71.0911	down	0.378383	-0.176992	6.52998	5.71765
hsa-miR-561-4380938	0.000144493	55.7872	down	-0.238534	-0.00712211	5.56333	4.751
hsa-miR-576-5p-4395461	6.81657e-05	69.4036	down	-1.31715	-1.78124	4.79979	3.95813
hsa-miR-579-4395509	0.0051554	10.0729	up	0.915235	-1.1668	-2.41717	-3.2295
hsa-miR-582-3p-4395510	6.81657e-05	71.0911	down	-0.701817	-1.25719	5.44978	4.63745
hsa-miR-582-5p-4395175	6.81657e-05	71.091	down	-0.664217	-1.21959	5.48738	4.67505
hsa-miR-597-4380960	4.06456e-05	45.8734	down	-0.35615	-1.69902	5.16344	4.07861
hsa-miR-615-3p-4386777	6.81657e-05	71.0911	down	0.246983	-0.308392	6.39858	5.58625
hsa-miR-615-5p-4395464	6.81657e-05	71.091	down	-0.612467	-1.16784	5.53913	4.7268
hsa-miR-616-4395525	0.00268655	50.9627	down	-2.43725	-0.911779	3.23412	6.39263
hsa-miR-618-4380996	0.00267249	21.8187	down	-0.786266	0.809869	3.66123	2.8489
hsa-miR-624-4395541	6.81657e-05	71.0911	down	0.378383	-0.176992	6.52998	5.71765
hsa-miR-625-4395542	6.81657e-05	42.0557	down	-0.612434	-3.14682	4.7818	5.60769
hsa-miR-629-4395547	6.81657e-05	22.8181	down	-1.16648	0.234196	3.34562	2.97595
hsa-miR-636-4395199	0.000275981	21.0417	down	0.43105	1.06566	4.82623	5.24628
hsa-miR-642-4380995	1.14955e-08	73.8591	down	-0.104667	-1.32181	6.10204	4.37988
hsa-miR-651-4381007	0.000135208	80.4895	down	-0.588267	-1.14364	5.74246	6.44402
hsa-miR-652-4395463	7.04754e-06	8.06004	down	0.285717	-0.22051	3.2965	1.17006
hsa-miR-654-5p-4381014	6.81657e-05	71.0911	down	0.378383	-0.176992	6.52998	5.71765
hsa-miR-660-4380925	3.40078e-05	305.576	up	0.90825	-0.293434	-7.34714	-4.70223
hsa-miR-671-3p-4395433	2.37608e-06	81.7344	down	-0.211733	-1.77636	6.14114	6.39913
hsa-miR-672-4395438	0.000528362	38.1531	down	-0.43215	0.274935	4.82158	4.00925
hsa-miR-674-4395193	6.81657e-05	72.1159	down	0.281583	-0.273792	6.45383	5.60097
hsa-miR-744-4395435	2.63255e-07	46.1992	down	-0.1241	-4.76656	5.4057	5.00351
hsa-miR-758-4395180	6.81657e-05	71.4166	down	-1.13717	-1.69254	5.02102	4.21653
hsa-miR-871-4395465	6.81657e-05	71.0911	down	0.378383	-0.176992	6.52998	5.71765
hsa-miR-872-4395375	6.81657e-05	71.0911	down	0.378383	-0.176992	6.52998	5.71765
hsa-miR-874-4395379	0.000110941	82.1063	down	0.281583	-0.273792	6.641	6.84458
hsa-miR-875-3p-4395315	6.81657e-05	71.4599	down	0.281583	-0.273792	6.44065	5.63748
hsa-miR-876-3p-4395336	6.81657e-05	71.091	down	-0.272517	-0.827892	5.87908	5.06675
hsa-miR-876-5p-4395316	6.81657e-05	71.0911	down	0.378383	-0.176992	6.52998	5.71765
hsa-miR-885-3p-4395483	0.00381511	86.3767	down	-0.0389667	0.765566	6.3936	12.0184
hsa-miR-887-4395485	0.000151288	54.7137	down	0.271949	0.462625	6.04578	5.23345
hsa-miR-889-4395313	0.00100865	23.954	down	-1.01127	-0.213789	3.57093	2.7586
hsa-miR-890-4395320	6.81657e-05	71.0911	down	0.378383	-0.176992	6.52998	5.71765
hsa-miR-891a-4395302	0.000795926	37.1493	down	-1.88208	-0.221484	3.33318	2.52085
hsa-miR-891b-4395321	6.81657e-05	71.0911	down	0.378383	-0.176992	6.52998	5.71765
hsa-miR-892a-4395306	6.81657e-05	71.0911	down	0.378383	-0.176992	6.52998	5.71765
hsa-miR-208-4373091	6.81657e-05	88.8564	down	-0.579967	-1.13534	5.89344	5.20699
hsa-miR-219-1-3p-4395206	6.81657e-05	214.06	down	-3.41767	-3.75753	4.3242	6.95125
hsa-miR-219-2-3p-4395501	6.81657e-05	71.0911	down	0.246983	-0.308392	6.39858	5.58625
hsa-miR-220-4373078	0.000118825	44.1058	down	0.0397329	-4.32216	5.50263	4.6903
hsa-miR-220b-4395317	6.81657e-05	71.091	down	0.281583	-0.273792	6.43318	5.62085
hsa-miR-220c-4395322	6.81657e-05	71.091	down	0.281583	-0.273792	6.43318	5.62085
hsa-miR-298-4395301	0.00387515	25.7202	down	0.878499	3.68085	5.56333	4.751
hsa-miR-325-4373051	6.81657e-05	71.0911	down	0.246983	-0.308392	6.39858	5.58625
hsa-miR-346-4373038	0.000141778	56.1233	down	-0.247201	-0.03841	5.56333	4.751
hsa-miR-384-4373017	6.81657e-05	71.0911	down	0.378383	-0.176992	6.52998	5.71765
hsa-miR-448-4373206	6.81657e-05	71.091	down	-0.105817	-0.661192	6.04578	5.23345
hsa-miR-492-4373217	6.81657e-05	71.091	down	0.281583	-0.273792	6.43318	5.62085
hsa-miR-506-4373231	6.81657e-05	71.091	down	-0.105817	-0.661192	6.04578	5.23345
hsa-miR-509-3-5p-4395266	6.81657e-05	71.0911	down	0.378383	-0.176992	6.52998	5.71765
hsa-miR-519c-3p-4373251	6.81657e-05	71.091	down	-0.612467	-1.16784	5.53913	4.7268
hsa-miR-520e-4373255	6.81657e-05	71.091	down	-0.588267	-1.14364	5.56333	4.751
