# Supplementary material for: Transcriptional Analysis of Lennert Lymphoma Reveals a Unique Profile and Identifies Novel Therapeutic Targets
Source: Front Genet. 2019 Sep 10;10:780. doi: 10.3389/fgene.2019.00780 (PMC6748072; doi:10.3389/fgene.2019.00780)
Supplement: Supplementary file 6 [file Table_6.xls]

## Sheet: Supp Table 6
Supplementary Table 6.Validated targets of differantially expresed miRNAs between LL and other PTCL/NOS
miRTarBase ID	miRNA	Species (miRNA)	Target Gene	Target Gene (Entrez Gene ID)	Species (Target Gene)	Experiments	Support Type	References (PMID)
MIRT002005	hsa-let-7d-5p	Homo sapiens	HMGA2	8091	Homo sapiens	Luciferase reporter assay	Functional MTI	17600087
MIRT002005	hsa-let-7d-5p	Homo sapiens	HMGA2	8091	Homo sapiens	qRT-PCR//ChIP//Luciferase reporter assay	Functional MTI	20395557
MIRT002005	hsa-let-7d-5p	Homo sapiens	HMGA2	8091	Homo sapiens	Western blot	Functional MTI	17957144
MIRT002005	hsa-let-7d-5p	Homo sapiens	HMGA2	8091	Homo sapiens	Luciferase reporter assay	Functional MTI	23318420
MIRT004347	hsa-let-7d-5p	Homo sapiens	DICER1	23405	Homo sapiens	Luciferase reporter assay//Western blot//Northern blot	Functional MTI	18700235
MIRT004505	hsa-let-7d-5p	Homo sapiens	SLC11A2	4891	Homo sapiens	qRT-PCR//Luciferase reporter assay//Western blot	Functional MTI	20410187
MIRT006398	hsa-let-7d-5p	Homo sapiens	IL13	3596	Homo sapiens	Luciferase reporter assay//Reporter assay;Other	Functional MTI	21616524
MIRT437855	hsa-let-7d-5p	Homo sapiens	AGO1	26523	Homo sapiens	Immunohistochemistry//Immunoprecipitaion//Luciferase reporter assay//Northern blot//qRT-PCR//Western blot	Functional MTI	23426184
MIRT438633	hsa-let-7d-5p	Homo sapiens	TNFRSF10B	8795	Homo sapiens	qRT-PCR//Western blot	Functional MTI	24120475
MIRT734638	hsa-let-7d-5p	Homo sapiens	COL3A1	1281	Homo sapiens	ELISA//Immunohistochemistry//qRT-PCR//Western blot	Functional MTI	25193015
MIRT734639	hsa-let-7d-5p	Homo sapiens	CRYGEP	200575	Homo sapiens	ELISA//Immunohistochemistry//qRT-PCR//Western blot	Functional MTI	25193015
MIRT002081	hsa-let-7e-5p	Homo sapiens	HMGA2	8091	Homo sapiens	Luciferase reporter assay//qRT-PCR	Functional MTI	17437991
MIRT004469	hsa-let-7e-5p	Homo sapiens	SMC1A	8243	Homo sapiens	Luciferase reporter assay//Reporter assay;Other	Functional MTI	15131085
MIRT005718	hsa-let-7e-5p	Homo sapiens	WNT1	7471	Homo sapiens	Flow//Immunoblot//Luciferase reporter assay//Microarray//qRT-PCR	Functional MTI	19398721
MIRT006122	hsa-let-7e-5p	Homo sapiens	CCND1	595	Homo sapiens	Luciferase reporter assay//qRT-PCR//Western blot	Functional MTI	21969366
MIRT006122	hsa-let-7e-5p	Homo sapiens	CCND1	595	Homo sapiens	qRT-PCR//Western blot	Functional MTI	24100610
MIRT032100	hsa-let-7e-5p	Homo sapiens	MYCN	4613	Homo sapiens	Reporter assay	Functional MTI	21654684
MIRT032100	hsa-let-7e-5p	Homo sapiens	MYCN	4613	Homo sapiens	Luciferase reporter assay//Microarray//qRT-PCR//Western blot	Functional MTI	23774216
MIRT051424	hsa-let-7e-5p	Homo sapiens	AGO1	26523	Homo sapiens	Immunohistochemistry//Immunoprecipitaion//Luciferase reporter assay//Northern blot//qRT-PCR//Western blot	Functional MTI	23426184
MIRT051489	hsa-let-7e-5p	Homo sapiens	IGF1R	3480	Homo sapiens	Luciferase reporter assay//qRT-PCR//Western blot	Functional MTI	24582811
MIRT054561	hsa-let-7e-5p	Homo sapiens	MMP9	4318	Homo sapiens	Luciferase reporter assay//qRT-PCR//Western blot	Functional MTI	24503540
MIRT054579	hsa-let-7e-5p	Homo sapiens	IGF1	3479	Homo sapiens	Luciferase reporter assay//qRT-PCR//Western blot	Functional MTI	24582811
MIRT437395	hsa-let-7e-5p	Homo sapiens	LIN28A	79727	Homo sapiens	Luciferase reporter assay//Microarray//qRT-PCR//Western blot	Functional MTI	23774216
MIRT437396	hsa-let-7e-5p	Homo sapiens	AURKB	9212	Homo sapiens	Luciferase reporter assay//Microarray//qRT-PCR//Western blot	Functional MTI	23774216
MIRT437435	hsa-let-7e-5p	Homo sapiens	EZH2	2146	Homo sapiens	qRT-PCR//Western blot	Functional MTI	24100610
MIRT438632	hsa-let-7e-5p	Homo sapiens	TNFRSF10B	8795	Homo sapiens	qRT-PCR//Western blot	Functional MTI	24120475
MIRT494687	hsa-let-7e-5p	Homo sapiens	ARID3A	1820	Homo sapiens	Luciferase reporter assay//qRT-PCR//Western blot	Functional MTI	28408353
MIRT731263	hsa-let-7e-5p	Homo sapiens	FASLG	356	Homo sapiens	Luciferase reporter assay	Functional MTI	26826505
MIRT734984	hsa-let-7e-5p	Homo sapiens	PLK1	5347	Homo sapiens	Microarray//qRT-PCR//Western blot	Functional MTI	25970317
MIRT735328	hsa-let-7e-5p	Homo sapiens	TNFAIP3	7128	Homo sapiens	Luciferase reporter assay//Western blot	Functional MTI	26110642
MIRT001776	hsa-miR-23a-3p	Homo sapiens	CXCL12	6387	Homo sapiens	Luciferase reporter assay//Reporter assay;Other	Functional MTI	14697198
MIRT002953	hsa-miR-23a-3p	Homo sapiens	HES1	3280	Homo sapiens	Immunofluorescence//Luciferase reporter assay//Northern blot//Western blot	Functional MTI	12808467
MIRT002953	hsa-miR-23a-3p	Homo sapiens	HES1	3280	Homo sapiens	Luciferase reporter assay	Functional MTI	15066185
MIRT003856	hsa-miR-23a-3p	Homo sapiens	POU4F2	5458	Homo sapiens	Luciferase reporter assay	Functional MTI	14697198
MIRT003856	hsa-miR-23a-3p	Homo sapiens	POU4F2	5458	Homo sapiens	Flow//GFP reporter assay//Northern blot//qRT-PCR//Western blot	Functional MTI	20609388
MIRT004517	hsa-miR-23a-3p	Homo sapiens	ATAT1	79969	Homo sapiens	Luciferase reporter assay//Reporter assay	Functional MTI	15131085
MIRT005528	hsa-miR-23a-3p	Homo sapiens	IL6R	3570	Homo sapiens	GFP reporter assay//Microarray//qRT-PCR//Western blot	Functional MTI	20698883
MIRT006280	hsa-miR-23a-3p	Homo sapiens	PPARGC1A	10891	Homo sapiens	Luciferase reporter assay	Functional MTI	22318941
MIRT006281	hsa-miR-23a-3p	Homo sapiens	G6PC	2538	Homo sapiens	Luciferase reporter assay	Functional MTI	22318941
MIRT006284	hsa-miR-23a-3p	Homo sapiens	FOXO3	2309	Homo sapiens	Immunoblot//Luciferase reporter assay//qRT-PCR	Functional MTI	22084234
MIRT006284	hsa-miR-23a-3p	Homo sapiens	FOXO3	2309	Homo sapiens	Immunoblot//Luciferase reporter assay//qRT-PCR	Functional MTI	22095742
MIRT006898	hsa-miR-23a-3p	Homo sapiens	FANCG	2189	Homo sapiens	Immunoblot//Luciferase reporter assay//qRT-PCR//Western blot	Functional MTI	21750350
MIRT006907	hsa-miR-23a-3p	Homo sapiens	MYH1	4619	Homo sapiens	Luciferase reporter assay//qRT-PCR//Western blot	Functional MTI	22771720
MIRT006908	hsa-miR-23a-3p	Homo sapiens	MYH2	4620	Homo sapiens	Luciferase reporter assay//qRT-PCR//Western blot	Functional MTI	22771720
MIRT006909	hsa-miR-23a-3p	Homo sapiens	MYH4	4622	Homo sapiens	Luciferase reporter assay//qRT-PCR//Western blot	Functional MTI	22771720
MIRT006987	hsa-miR-23a-3p	Homo sapiens	PTEN	5728	Homo sapiens	Luciferase reporter assay//qRT-PCR//Western blot	Functional MTI	23019365
MIRT006987	hsa-miR-23a-3p	Homo sapiens	PTEN	5728	Homo sapiens	Flow//Luciferase reporter assay//qRT-PCR//Western blot	Functional MTI	24317043
MIRT006987	hsa-miR-23a-3p	Homo sapiens	PTEN	5728	Homo sapiens	Luciferase reporter assay	Functional MTI	24101522
MIRT007150	hsa-miR-23a-3p	Homo sapiens	PTPN11	5781	Homo sapiens	Luciferase reporter assay	Functional MTI	23420868
MIRT007264	hsa-miR-23a-3p	Homo sapiens	HMGN2	3151	Homo sapiens	Luciferase reporter assay	Functional MTI	23437179
MIRT050430	hsa-miR-23a-3p	Homo sapiens	LDHA	3939	Homo sapiens	Luciferase reporter assay//qRT-PCR	Functional MTI	23064179
MIRT053083	hsa-miR-23a-3p	Homo sapiens	CDH1	999	Homo sapiens	qRT-PCR//Western blot	Functional MTI	22752005
MIRT053306	hsa-miR-23a-3p	Homo sapiens	KLF3	51274	Homo sapiens	Luciferase reporter assay//Western blot	Functional MTI	23918807
MIRT053354	hsa-miR-23a-3p	Homo sapiens	IRF1	3659	Homo sapiens	Luciferase reporter assay//qRT-PCR//Western blot//GFP reporter assay	Functional MTI	23785404
MIRT053354	hsa-miR-23a-3p	Homo sapiens	IRF1	3659	Homo sapiens	Immunofluorescence//Luciferase reporter assay//qRT-PCR//Western blot	Functional MTI	27279136
MIRT053381	hsa-miR-23a-3p	Homo sapiens	FAS	355	Homo sapiens	Flow//Luciferase reporter assay//Microarray//Western blot	Functional MTI	23804233
MIRT053519	hsa-miR-23a-3p	Homo sapiens	MT2A	4502	Homo sapiens	Immunofluorescence//Immunohistochemistry//In situ hybridization//Luciferase reporter assay//qRT-PCR//Western blot	Functional MTI	23553990
MIRT054034	hsa-miR-23a-3p	Homo sapiens	PPP2R5E	5529	Homo sapiens	GFP reporter assay//qRT-PCR//Western blot	Functional MTI	24997345
MIRT054322	hsa-miR-23a-3p	Homo sapiens	LDHB	3945	Homo sapiens	Luciferase reporter assay//qRT-PCR	Functional MTI	23064179
MIRT054472	hsa-miR-23a-3p	Homo sapiens	CXCL8	3576	Homo sapiens	Luciferase reporter assay//qRT-PCR//Western blot	Functional MTI	24498188
MIRT054472	hsa-miR-23a-3p	Homo sapiens	CXCL8	3576	Homo sapiens	Western blot	Functional MTI	26314966
MIRT054514	hsa-miR-23a-3p	Homo sapiens	APAF1	317	Homo sapiens	Flow//Luciferase reporter assay//qRT-PCR//Western blot	Functional MTI	24249161
MIRT054514	hsa-miR-23a-3p	Homo sapiens	APAF1	317	Homo sapiens	Luciferase reporter assay//Wetsern blot	Functional MTI	24952592
MIRT054809	hsa-miR-23a-3p	Homo sapiens	NEK6	10783	Homo sapiens	Luciferase reporter assay	Functional MTI	24942805
MIRT054919	hsa-miR-23a-3p	Homo sapiens	LPAR1	1902	Homo sapiens	Luciferase reporter assay//qRT-PCR//Western blot	Functional MTI	23711961
MIRT242970	hsa-miR-23a-3p	Homo sapiens	FZD5	7855	Homo sapiens	qRT-PCR//Microarray//Western blot	Functional MTI	25422915
MIRT437443	hsa-miR-23a-3p	Homo sapiens	TOP1	7150	Homo sapiens	Flow//Luciferase reporter assay//qRT-PCR//Western blot	Functional MTI	23158364
MIRT437443	hsa-miR-23a-3p	Homo sapiens	TOP1	7150	Homo sapiens	Luciferase reporter assay//qRT-PCR//Western blot	Functional MTI	24103454
MIRT437889	hsa-miR-23a-3p	Homo sapiens	HOXB4	3214	Homo sapiens	Luciferase reporter assay//Western blot	Functional MTI	23630040
MIRT438535	hsa-miR-23a-3p	Homo sapiens	LAMP1	3916	Homo sapiens	Luciferase reporter assay//qRT-PCR	Functional MTI	25030422
MIRT438692	hsa-miR-23a-3p	Homo sapiens	HMGB2	3148	Homo sapiens	Luciferase reporter assay//qRT-PCR//Western blot	Functional MTI	23986579
MIRT438903	hsa-miR-23a-3p	Homo sapiens	SPRY2	10253	Homo sapiens	ChIP-seq//Luciferase reporter assay//qRT-PCR//Western blot	Functional MTI	23649631
MIRT731568	hsa-miR-23a-3p	Homo sapiens	MEF2C	4208	Homo sapiens	Luciferase reporter assay	Functional MTI	26897085
MIRT731656	hsa-miR-23a-3p	Homo sapiens	XIAP	331	Homo sapiens	Microarray//qRT-PCR//Western blot	Functional MTI	26439986
MIRT731783	hsa-miR-23a-3p	Homo sapiens	LRP5	4041	Homo sapiens	Luciferase reporter assay//qRT-PCR//Western blot	Functional MTI	26774446
MIRT732395	hsa-miR-23a-3p	Homo sapiens	TMEM64	169200	Homo sapiens	Luciferase reporter assay//Western blot	Functional MTI	27606130
MIRT732475	hsa-miR-23a-3p	Homo sapiens	HSP90AA1	3320	Homo sapiens	Immunocytochemistry//qRT-PCR//Western blot	Functional MTI	25395240
MIRT732483	hsa-miR-23a-3p	Homo sapiens	HNF1B	6928	Homo sapiens	qRT-PCR//Microarray//Western blot	Functional MTI	25422915
MIRT732656	hsa-miR-23a-3p	Homo sapiens	TSC1	7248	Homo sapiens	Luciferase reporter assay//qRT-PCR//Western blot//Microarray	Functional MTI	25452577
MIRT732727	hsa-miR-23a-3p	Homo sapiens	SMAD3	4088	Homo sapiens	Immunofluorescence//Luciferase reporter assay//qRT-PCR//Western blot	Functional MTI	27318087
MIRT732727	hsa-miR-23a-3p	Homo sapiens	SMAD3	4088	Homo sapiens	Luciferase reporter assay//Western blot	Functional MTI	27601936
MIRT732901	hsa-miR-23a-3p	Homo sapiens	STAT3	6774	Homo sapiens	Immunofluorescence//Luciferase reporter assay//Western blot	Functional MTI	26314966
MIRT733333	hsa-miR-23a-3p	Homo sapiens	GJA1	2697	Homo sapiens	Luciferase reporter assay//IlluminaExpressionArrays//Protein Immunoblot Analyses	Functional MTI	26191074
MIRT733333	hsa-miR-23a-3p	Homo sapiens	GJA1	2697	Homo sapiens	Luciferase reporter assay//qRT-PCR//Western blot	Functional MTI	26283635
MIRT733866	hsa-miR-23a-3p	Homo sapiens	FOXA1	3169	Homo sapiens	Luciferase reporter assay//qRT-PCR//Western blot	Functional MTI	27274280
MIRT734825	hsa-miR-23a-3p	Homo sapiens	SMAD5	4090	Homo sapiens	Luciferase reporter assay//qRT-PCR//Western blot	Functional MTI	26400397
MIRT734834	hsa-miR-23a-3p	Homo sapiens	CHUK	1147	Homo sapiens	Luciferase reporter assay	Functional MTI	27537390
MIRT734836	hsa-miR-23a-3p	Homo sapiens	ST7L	54879	Homo sapiens	Luciferase reporter assay	Functional MTI	27537390
MIRT734956	hsa-miR-23a-3p	Homo sapiens	TERF2	7014	Homo sapiens	Luciferase reporter assay	Functional MTI	25753893
MIRT735002	hsa-miR-23a-3p	Homo sapiens	RGS5	8490	Homo sapiens	Luciferase reporter assay	Functional MTI	25810883
MIRT735437	hsa-miR-23a-3p	Homo sapiens	GLS	2744	Homo sapiens	Luciferase reporter assay//qRT-PCR//Western blot	Functional MTI	27411920
MIRT000006	hsa-miR-146a-5p	Homo sapiens	CXCR4	7852	Homo sapiens	qRT-PCR//Luciferase reporter assay//Western blot	Functional MTI	18568019
MIRT000006	hsa-miR-146a-5p	Homo sapiens	CXCR4	7852	Homo sapiens	Luciferase reporter assay//qRT-PCR//Western blot	Functional MTI	26082201
MIRT000303	hsa-miR-146a-5p	Homo sapiens	CFH	3075	Homo sapiens	Western blot	Functional MTI	19540598
MIRT000303	hsa-miR-146a-5p	Homo sapiens	CFH	3075	Homo sapiens	Western blot	Functional MTI	18801740
MIRT000304	hsa-miR-146a-5p	Homo sapiens	IRAK2	3656	Homo sapiens	qRT-PCR//Western blot	Functional MTI	20124483
MIRT000304	hsa-miR-146a-5p	Homo sapiens	IRAK2	3656	Homo sapiens	qRT-PCR//Western blot	Functional MTI	25889446
MIRT000449	hsa-miR-146a-5p	Homo sapiens	TLR2	7097	Homo sapiens	qRT-PCR//flow//Luciferase reporter assay//Western blot//qRT-PCR;Other	Functional MTI	20375304
MIRT000638	hsa-miR-146a-5p	Homo sapiens	FADD	8772	Homo sapiens	Luciferase reporter assay	Functional MTI	19965651
MIRT000711	hsa-miR-146a-5p	Homo sapiens	TRAF6	7189	Homo sapiens	Western blot//Northern blot	Functional MTI	18504431
MIRT000711	hsa-miR-146a-5p	Homo sapiens	TRAF6	7189	Homo sapiens	Luciferase reporter assay//Western blot	Functional MTI	20061417
MIRT000711	hsa-miR-146a-5p	Homo sapiens	TRAF6	7189	Homo sapiens	qRT-PCR//flow//Luciferase reporter assay//Western blot	Functional MTI	20375304
MIRT000711	hsa-miR-146a-5p	Homo sapiens	TRAF6	7189	Homo sapiens	Immunoprecipitaion//Western blot//Communoprecipitaion	Functional MTI	19898489
MIRT000711	hsa-miR-146a-5p	Homo sapiens	TRAF6	7189	Homo sapiens	qRT-PCR//Western blot//Immunofluorescence	Functional MTI	19918258
MIRT000711	hsa-miR-146a-5p	Homo sapiens	TRAF6	7189	Homo sapiens	Luciferase reporter assay//Microarray//Northern blot//qRT-PCR	Functional MTI	16885212
MIRT000711	hsa-miR-146a-5p	Homo sapiens	TRAF6	7189	Homo sapiens	ELISA//Luciferase reporter assay//Northern blot//qRT-PCR//Western blot	Functional MTI	20542134
MIRT000711	hsa-miR-146a-5p	Homo sapiens	TRAF6	7189	Homo sapiens	qRT-PCR//Western blot	Functional MTI	21178010
MIRT000711	hsa-miR-146a-5p	Homo sapiens	TRAF6	7189	Homo sapiens	Luciferase reporter assay	Functional MTI	22593544
MIRT000711	hsa-miR-146a-5p	Homo sapiens	TRAF6	7189	Homo sapiens	Western blot	Functional MTI	20110513
MIRT000711	hsa-miR-146a-5p	Homo sapiens	TRAF6	7189	Homo sapiens	Luciferase reporter assay	Functional MTI	24107356
MIRT000711	hsa-miR-146a-5p	Homo sapiens	TRAF6	7189	Homo sapiens	ELISA//Northern blot//Western blot	Functional MTI	23685241
MIRT000711	hsa-miR-146a-5p	Homo sapiens	TRAF6	7189	Homo sapiens	qRT-PCR//Western blot	Functional MTI	25889446
MIRT000711	hsa-miR-146a-5p	Homo sapiens	TRAF6	7189	Homo sapiens	Immunohistochemistry//Luciferase reporter assay//qRT-PCR//Western blot	Functional MTI	27904767
MIRT000712	hsa-miR-146a-5p	Homo sapiens	IRAK1	3654	Homo sapiens	Western blot//Northern blot	Functional MTI	18504431
MIRT000712	hsa-miR-146a-5p	Homo sapiens	IRAK1	3654	Homo sapiens	Luciferase reporter assay//Western blot	Functional MTI	20061417
MIRT000712	hsa-miR-146a-5p	Homo sapiens	IRAK1	3654	Homo sapiens	qRT-PCR//Western blot//Immunofluorescence	Functional MTI	19918258
MIRT000712	hsa-miR-146a-5p	Homo sapiens	IRAK1	3654	Homo sapiens	Luciferase reporter assay//Microarray//Northern blot//qRT-PCR	Functional MTI	16885212
MIRT000712	hsa-miR-146a-5p	Homo sapiens	IRAK1	3654	Homo sapiens	ELISA//Luciferase reporter assay//Northern blot//qRT-PCR//Western blot	Functional MTI	20542134
MIRT000712	hsa-miR-146a-5p	Homo sapiens	IRAK1	3654	Homo sapiens	qRT-PCR//Western blot	Functional MTI	21178010
MIRT000712	hsa-miR-146a-5p	Homo sapiens	IRAK1	3654	Homo sapiens	Luciferase reporter assay//Western blot	Functional MTI	21632853
MIRT000712	hsa-miR-146a-5p	Homo sapiens	IRAK1	3654	Homo sapiens	Luciferase reporter assay	Functional MTI	22593544
MIRT000712	hsa-miR-146a-5p	Homo sapiens	IRAK1	3654	Homo sapiens	Western blot	Functional MTI	20110513
MIRT000712	hsa-miR-146a-5p	Homo sapiens	IRAK1	3654	Homo sapiens	Luciferase reporter assay//qRT-PCR//Western blot	Functional MTI	23680172
MIRT000712	hsa-miR-146a-5p	Homo sapiens	IRAK1	3654	Homo sapiens	In situ hybridization//Luciferase reporter assay//qRT-PCR//Western blot	Functional MTI	22992343
MIRT000712	hsa-miR-146a-5p	Homo sapiens	IRAK1	3654	Homo sapiens	qRT-PCR//Western blot	Functional MTI	23018031
MIRT000712	hsa-miR-146a-5p	Homo sapiens	IRAK1	3654	Homo sapiens	QRTPCR//Western blot	Functional MTI	24867582
MIRT000712	hsa-miR-146a-5p	Homo sapiens	IRAK1	3654	Homo sapiens	Luciferase reporter assay	Functional MTI	24107356
MIRT000712	hsa-miR-146a-5p	Homo sapiens	IRAK1	3654	Homo sapiens	Microarray//Western blot	Functional MTI	23952003
MIRT000712	hsa-miR-146a-5p	Homo sapiens	IRAK1	3654	Homo sapiens	Luciferase reporter assay	Functional MTI	25623956
MIRT000712	hsa-miR-146a-5p	Homo sapiens	IRAK1	3654	Homo sapiens	Luciferase reporter assay//qRT-PCR//Western blot	Functional MTI	26151128
MIRT000712	hsa-miR-146a-5p	Homo sapiens	IRAK1	3654	Homo sapiens	ELISA//Immunohistochemistry//qRT-PCR//Western blot	Functional MTI	27636999
MIRT000712	hsa-miR-146a-5p	Homo sapiens	IRAK1	3654	Homo sapiens	qRT-PCR//Western blot	Functional MTI	25889446
MIRT000712	hsa-miR-146a-5p	Homo sapiens	IRAK1	3654	Homo sapiens	ELISA//EMSA//Microarray//qRT-PCR//Western blot	Functional MTI	27922090
MIRT000712	hsa-miR-146a-5p	Homo sapiens	IRAK1	3654	Homo sapiens	qRT-PCR//Western blot	Functional MTI	25805648
MIRT000945	hsa-miR-146a-5p	Homo sapiens	ROCK1	6093	Homo sapiens	flow//Western blot//Northern blot//Luciferase reporter assay	Functional MTI	18174313
MIRT000945	hsa-miR-146a-5p	Homo sapiens	ROCK1	6093	Homo sapiens	Luciferase reporter assay//qRT-PCR//Western blot	Functional MTI	26306811
MIRT000945	hsa-miR-146a-5p	Homo sapiens	ROCK1	6093	Homo sapiens	Immunofluorescence//Luciferase reporter assay//qRT-PCR//Western blot	Functional MTI	27221467
MIRT001919	hsa-miR-146a-5p	Homo sapiens	BRCA2	675	Homo sapiens	Luciferase reporter assay	Functional MTI	18660546
MIRT001920	hsa-miR-146a-5p	Homo sapiens	BRCA1	672	Homo sapiens	Luciferase reporter assay	Functional MTI	18660546
MIRT001920	hsa-miR-146a-5p	Homo sapiens	BRCA1	672	Homo sapiens	Microarray//qRT-PCR//Western blot	Functional MTI	19944095
MIRT001920	hsa-miR-146a-5p	Homo sapiens	BRCA1	672	Homo sapiens	ChIP-seq//Luciferase reporter assay	Functional MTI	23671131
MIRT003319	hsa-miR-146a-5p	Homo sapiens	FAF1	11124	Homo sapiens	GFP reporter assay//qRT-PCR	Functional MTI	20459811
MIRT004017	hsa-miR-146a-5p	Homo sapiens	CCNA2	890	Homo sapiens	Microarray//qRT-PCR//Western blot	Functional MTI	19944095
MIRT004018	hsa-miR-146a-5p	Homo sapiens	PA2G4	5036	Homo sapiens	Microarray//qRT-PCR//Western blot	Functional MTI	19944095
MIRT004409	hsa-miR-146a-5p	Homo sapiens	CXCL8	3576	Homo sapiens	Western blot//Northern blot	Functional MTI	18504431
MIRT004459	hsa-miR-146a-5p	Homo sapiens	NFKB1	4790	Homo sapiens	Luciferase reporter assay	Functional MTI	18504431
MIRT004459	hsa-miR-146a-5p	Homo sapiens	NFKB1	4790	Homo sapiens	qRT-PCR//Western blot	Functional MTI	20124483
MIRT004459	hsa-miR-146a-5p	Homo sapiens	NFKB1	4790	Homo sapiens	Luciferase reporter assay//qRT-PCR//Western blot//Flow	Functional MTI	23706078
MIRT004459	hsa-miR-146a-5p	Homo sapiens	NFKB1	4790	Homo sapiens	ELISA//Immunoblot//Luciferase reporter assay//qRT-PCR//Western blot	Functional MTI	25052989
MIRT004730	hsa-miR-146a-5p	Homo sapiens	EGFR	1956	Homo sapiens	qRT-PCR//Western blot	Functional MTI	20124483
MIRT004730	hsa-miR-146a-5p	Homo sapiens	EGFR	1956	Homo sapiens	Luciferase reporter assay//Western blot	Functional MTI	21632853
MIRT004730	hsa-miR-146a-5p	Homo sapiens	EGFR	1956	Homo sapiens	Luciferase reporter assay//qRT-PCR//Western blot	Functional MTI	22161865
MIRT004730	hsa-miR-146a-5p	Homo sapiens	EGFR	1956	Homo sapiens	Western blot	Functional MTI	19190326
MIRT004730	hsa-miR-146a-5p	Homo sapiens	EGFR	1956	Homo sapiens	Western blot//qRT-PCR	Functional MTI	23555954
MIRT004730	hsa-miR-146a-5p	Homo sapiens	EGFR	1956	Homo sapiens	Luciferase reporter assay//QRTPCR//Western blot	Functional MTI	24839931
MIRT004730	hsa-miR-146a-5p	Homo sapiens	EGFR	1956	Homo sapiens	Immunohistochemistry//Luciferase reporter assay//qRT-PCR//Western blot	Functional MTI	27818285
MIRT004731	hsa-miR-146a-5p	Homo sapiens	MTA2	9219	Homo sapiens	qRT-PCR//Western blot	Functional MTI	20124483
MIRT005463	hsa-miR-146a-5p	Homo sapiens	CD40LG	959	Homo sapiens	ELISA//Luciferase reporter assay//qRT-PCR//Western blot	Functional MTI	21236257
MIRT005581	hsa-miR-146a-5p	Homo sapiens	FAS	355	Homo sapiens	Luciferase reporter assay//Western blot	Functional MTI	20656888
MIRT005581	hsa-miR-146a-5p	Homo sapiens	FAS	355	Homo sapiens	Luciferase reporter assay	Functional MTI	23645835
MIRT005806	hsa-miR-146a-5p	Homo sapiens	ERBB4	2066	Homo sapiens	Luciferase reporter assay//Microarray//Western blot	Functional MTI	20864407
MIRT005806	hsa-miR-146a-5p	Homo sapiens	ERBB4	2066	Homo sapiens	Luciferase reporter assay//Northern blot	Functional MTI	23619365
MIRT006209	hsa-miR-146a-5p	Homo sapiens	SMAD4	4089	Homo sapiens	Immunohistochemistry//Luciferase reporter assay//Microarray//qRT-PCR//Western blot	Functional MTI	22507670
MIRT006209	hsa-miR-146a-5p	Homo sapiens	SMAD4	4089	Homo sapiens	Luciferase reporter assay//qRT-PCR//Western blot	Functional MTI	21968601
MIRT006209	hsa-miR-146a-5p	Homo sapiens	SMAD4	4089	Homo sapiens	Luciferase reporter assay//qRT-PCR//Western blot	Functional MTI	22020746
MIRT006209	hsa-miR-146a-5p	Homo sapiens	SMAD4	4089	Homo sapiens	Luciferase reporter assay//Western blot//qRT-PCR	Functional MTI	24939082
MIRT006209	hsa-miR-146a-5p	Homo sapiens	SMAD4	4089	Homo sapiens	Immunohistochemistry//Luciferase reporter assay//Microarray//qRT-PCR//Western blot	Functional MTI	23832538
MIRT006209	hsa-miR-146a-5p	Homo sapiens	SMAD4	4089	Homo sapiens	Luciferase reporter assay	Functional MTI	27438138
MIRT006530	hsa-miR-146a-5p	Homo sapiens	TLR4	7099	Homo sapiens	ELISA//Luciferase reporter assay//Microarray//qRT-PCR//Western blot	Functional MTI	21329689
MIRT007243	hsa-miR-146a-5p	Homo sapiens	WASF2	10163	Homo sapiens	Luciferase reporter assay	Functional MTI	23435376
MIRT007243	hsa-miR-146a-5p	Homo sapiens	WASF2	10163	Homo sapiens	Immunohistochemistry//qRT-PCR//Western blot	Functional MTI	28387985
MIRT021229	hsa-miR-146a-5p	Homo sapiens	STAT1	6772	Homo sapiens	Luciferase reporter assay//qRT-PCR//Western blot	Functional MTI	23890093
MIRT021229	hsa-miR-146a-5p	Homo sapiens	STAT1	6772	Homo sapiens	Luciferase reporter assay	Functional MTI	23698745
MIRT021229	hsa-miR-146a-5p	Homo sapiens	STAT1	6772	Homo sapiens	qRT-PCR//Western blot	Functional MTI	25889446
MIRT021236	hsa-miR-146a-5p	Homo sapiens	UHRF1	29128	Homo sapiens	Immunohistochemistry//Luciferase reporter assay//Microarray//Western blot	Functional MTI	23982143
MIRT021278	hsa-miR-146a-5p	Homo sapiens	CD80	941	Homo sapiens	Immunohistochemistry//Luciferase reporter assay//qRT-PCR//Western blot	Functional MTI	26505653
MIRT021280	hsa-miR-146a-5p	Homo sapiens	SLPI	6590	Homo sapiens	Western blot;qRT-PCR	Functional MTI	20110513
MIRT035533	hsa-miR-146a-5p	Homo sapiens	L1CAM	3897	Homo sapiens	Luciferase reporter assay	Functional MTI	22711166
MIRT052963	hsa-miR-146a-5p	Homo sapiens	SMN1	6606	Homo sapiens	Luciferase reporter assay//qRT-PCR//Western blot//Caspase-Glo® 3/7 assay//Cell proliferation assay	Functional MTI	22020746
MIRT053495	hsa-miR-146a-5p	Homo sapiens	CARD10	29775	Homo sapiens	In situ hybridization//Luciferase reporter assay//qRT-PCR//Western blot	Functional MTI	22992343
MIRT053495	hsa-miR-146a-5p	Homo sapiens	CARD10	29775	Homo sapiens	Luciferase reporter assay//QRTPCR//Western blot	Functional MTI	24985472
MIRT053496	hsa-miR-146a-5p	Homo sapiens	COPS8	10920	Homo sapiens	In situ hybridization//Luciferase reporter assay//qRT-PCR//Western blot	Functional MTI	22992343
MIRT054580	hsa-miR-146a-5p	Homo sapiens	ELAVL1	1994	Homo sapiens	Immunoprecipitation//Luciferase reporter assay//QRTPCR//Western blot	Functional MTI	23733368
MIRT054669	hsa-miR-146a-5p	Homo sapiens	NUMB	8650	Homo sapiens	qRT-PCR//Western blot	Functional MTI	24302991
MIRT054669	hsa-miR-146a-5p	Homo sapiens	NUMB	8650	Homo sapiens	Luciferase reporter assay	Functional MTI	24092752
MIRT054757	hsa-miR-146a-5p	Homo sapiens	ICAM1	3383	Homo sapiens	QRTPCR//Western blot	Functional MTI	24867582
MIRT054772	hsa-miR-146a-5p	Homo sapiens	SMAD2	4087	Homo sapiens	qRT-PCR//Western blot	Functional MTI	24892945
MIRT437352	hsa-miR-146a-5p	Homo sapiens	PTGS2	5743	Homo sapiens	Flow//Luciferase reporter assay//qRT-PCR//Western blot	Functional MTI	22699322
MIRT437504	hsa-miR-146a-5p	Homo sapiens	CCL5	6352	Homo sapiens	Luciferase reporter assay	Functional MTI	24996260
MIRT437844	hsa-miR-146a-5p	Homo sapiens	PTGES2	80142	Homo sapiens	Luciferase reporter assay	Functional MTI	23589616
MIRT437923	hsa-miR-146a-5p	Homo sapiens	CNOT6L	246175	Homo sapiens	Luciferase reporter assay	Functional MTI	23591815
MIRT438057	hsa-miR-146a-5p	Homo sapiens	SIKE1	80143	Homo sapiens	Luciferase reporter assay//qRT-PCR//Microarray	Functional MTI	23963696
MIRT438058	hsa-miR-146a-5p	Homo sapiens	CXCL12	6387	Homo sapiens	Luciferase reporter assay//qRT-PCR//Microarray	Functional MTI	23963696
MIRT438113	hsa-miR-146a-5p	Homo sapiens	PRKCE	5581	Homo sapiens	Luciferase reporter assay	Functional MTI	23457043
MIRT438113	hsa-miR-146a-5p	Homo sapiens	PRKCE	5581	Homo sapiens	qRT-PCR//Luciferase reporter assay//Western blot	Functional MTI	25308712
MIRT438248	hsa-miR-146a-5p	Homo sapiens	HOXD10	3236	Homo sapiens	Immunohistochemistry//qRT-PCR//Western blot	Functional MTI	25010866
MIRT438306	hsa-miR-146a-5p	Homo sapiens	RAC1	5879	Homo sapiens	In situ hybridization//Western blot//Luciferase reporter assay//qRT-PCR	Functional MTI	25214035
MIRT438307	hsa-miR-146a-5p	Homo sapiens	LAMC2	3918	Homo sapiens	In situ hybridization//Weastern blot//Luciferase reporter assay/qRT-PCR	Functional MTI	25214035
MIRT438527	hsa-miR-146a-5p	Homo sapiens	COX2	4513	Homo sapiens	Luciferase reporter assay//qRT-PCR	Functional MTI	25047043
MIRT438527	hsa-miR-146a-5p	Homo sapiens	COX2	4513	Homo sapiens	Luciferase reporter assay//qRT-PCR//Western blot	Functional MTI	25767384
MIRT438558	hsa-miR-146a-5p	Homo sapiens	DUSP1	1843	Homo sapiens	qRT-PCR//Western blot	Functional MTI	23825193
MIRT438908	hsa-miR-146a-5p	Homo sapiens	RNF11	26994	Homo sapiens	Luciferase reporter assay	Functional MTI	23345523
MIRT731133	hsa-miR-146a-5p	Homo sapiens	SOS1	6654	Homo sapiens	Western blot//Luciferase reporter assay	Functional MTI	25469565
MIRT731813	hsa-miR-146a-5p	Homo sapiens	CASP7	840	Homo sapiens	Luciferase reporter assay//qRT-PCR//Western blot	Functional MTI	27449900
MIRT731814	hsa-miR-146a-5p	Homo sapiens	BCLAF1	9774	Homo sapiens	Luciferase reporter assay//qRT-PCR//Western blot	Functional MTI	27449900
MIRT731867	hsa-miR-146a-5p	Homo sapiens	CPM	1368	Homo sapiens	Luciferase reporter assay//Western blot	Functional MTI	28186967
MIRT732023	hsa-miR-146a-5p	Homo sapiens	NOTCH2	4853	Homo sapiens	Luciferase reporter assay//Western blot	Functional MTI	27832663
MIRT732023	hsa-miR-146a-5p	Homo sapiens	NOTCH2	4853	Homo sapiens	Luciferase reporter assay	Functional MTI	28278511
MIRT732023	hsa-miR-146a-5p	Homo sapiens	NOTCH2	4853	Homo sapiens	Luciferase reporter assay//qRT-PCR//Western blot	Functional MTI	26165719
MIRT732041	hsa-miR-146a-5p	Homo sapiens	SOX2	6657	Homo sapiens	Luciferase reporter assay//qRT-PCR//Western blot	Functional MTI	26159827
MIRT732454	hsa-miR-146a-5p	Homo sapiens	IL6	3569	Homo sapiens	Microarray//Luciferase reporter assay//	Functional MTI	25265569
MIRT732566	hsa-miR-146a-5p	Homo sapiens	RHOA	387	Homo sapiens	Luciferase reporter assay	Functional MTI	27175941
MIRT732620	hsa-miR-146a-5p	Homo sapiens	IS2	282552	Homo sapiens	Luciferase reporter assay//Microarray//qRT-PCR//Western blot	Functional MTI	26238771
MIRT733007	hsa-miR-146a-5p	Homo sapiens	LFNG	3955	Homo sapiens	Luciferase reporter assay//qRT-PCR//Western blot	Functional MTI	27311960
MIRT733231	hsa-miR-146a-5p	Homo sapiens	TGFB1	7040	Homo sapiens	ELISA//Luciferase reporter assay//qRT-PCR//Western blot	Functional MTI	28337286
MIRT733415	hsa-miR-146a-5p	Homo sapiens	MIF	4282	Homo sapiens	Luciferase reporter assay//qRT-PCR//Western blot	Functional MTI	27569893
MIRT733874	hsa-miR-146a-5p	Homo sapiens	FANCM	57697	Homo sapiens	Immunofluorescence//Luciferase reporter assay//qRT-PCR//Western blot	Functional MTI	27351285
MIRT734249	hsa-miR-146a-5p	Homo sapiens	NOTCH1	4851	Homo sapiens	Luciferase reporter assay//qRT-PCR//Western blot	Functional MTI	26165719
MIRT734352	hsa-miR-146a-5p	Homo sapiens	LRP2	4036	Homo sapiens	Luciferase reporter assay//qRT-PCR//Western blot	Functional MTI	27241555
MIRT734421	hsa-miR-146a-5p	Homo sapiens	CCND2	894	Homo sapiens	Luciferase reporter assay//qRT-PCR//Western blot	Functional MTI	27494902
MIRT734422	hsa-miR-146a-5p	Homo sapiens	CCND1	595	Homo sapiens	Luciferase reporter assay//qRT-PCR//Western blot	Functional MTI	27494902
MIRT734521	hsa-miR-146a-5p	Homo sapiens	NFAT5	10725	Homo sapiens	Luciferase reporter assay	Functional MTI	25515214
MIRT734522	hsa-miR-146a-5p	Homo sapiens	RHO	6010	Homo sapiens	Luciferase reporter assay	Functional MTI	25515214
MIRT734533	hsa-miR-146a-5p	Homo sapiens	RARB	5915	Homo sapiens	Luciferase reporter assay//qRT-PCR//Western blot	Functional MTI	27011326
MIRT735124	hsa-miR-146a-5p	Homo sapiens	NOS1	4842	Homo sapiens	Luciferase reporter assay//qRT-PCR	Functional MTI	28218896
MIRT735312	hsa-miR-146a-5p	Homo sapiens	PLAUR	5329	Homo sapiens	Luciferase reporter assay//qRT-PCR//Western blot	Functional MTI	26082201
MIRT037742	hsa-miR-147b	Homo sapiens	NDUFA4	4697	Homo sapiens	Luciferase reporter assay//Microarray//qRT-PCR//Western blot	Functional MTI	23028679
MIRT054214	hsa-miR-147b	Homo sapiens	ALDH5A1	7915	Homo sapiens	Luciferase reporter assay//Microarray//qRT-PCR//Western blot	Functional MTI	23028679
MIRT054215	hsa-miR-147b	Homo sapiens	MCM3	4172	Homo sapiens	Luciferase reporter assay//Microarray//qRT-PCR//Western blot	Functional MTI	23028679
MIRT054216	hsa-miR-147b	Homo sapiens	COL4A2	1284	Homo sapiens	Luciferase reporter assay//Microarray//qRT-PCR//Western blot	Functional MTI	23028679
MIRT054217	hsa-miR-147b	Homo sapiens	IER5	51278	Homo sapiens	Luciferase reporter assay//Microarray//qRT-PCR//Western blot	Functional MTI	23028679
MIRT054218	hsa-miR-147b	Homo sapiens	SDHD	6392	Homo sapiens	Luciferase reporter assay//Microarray//qRT-PCR//Western blot	Functional MTI	23028679
MIRT000208	hsa-miR-199b-5p	Homo sapiens	HES1	3280	Homo sapiens	Flow//Immunohistochemistry//In situ hybridization//Luciferase reporter assay//qRT-PCR//Western blot	Functional MTI	19308264
MIRT000208	hsa-miR-199b-5p	Homo sapiens	HES1	3280	Homo sapiens	Luciferase reporter assay	Functional MTI	23354452
MIRT001112	hsa-miR-199b-5p	Homo sapiens	SET	6418	Homo sapiens	qRT-PCR//Western blot//Luciferase reporter assay	Functional MTI	19900756
MIRT002944	hsa-miR-199b-5p	Homo sapiens	LAMC2	3918	Homo sapiens	Luciferase reporter assay	Functional MTI	15131085
MIRT006811	hsa-miR-199b-5p	Homo sapiens	PODXL	5420	Homo sapiens	Immunohistochemistry//Luciferase reporter assay//Northern blot//qRT-PCR//Western blot	Functional MTI	22374871
MIRT006812	hsa-miR-199b-5p	Homo sapiens	DDR1	780	Homo sapiens	Immunohistochemistry//Luciferase reporter assay//Northern blot//qRT-PCR//Western blot	Functional MTI	22374871
MIRT007022	hsa-miR-199b-5p	Homo sapiens	HIF1A	3091	Homo sapiens	Luciferase reporter assay	Functional MTI	21557766
MIRT007152	hsa-miR-199b-5p	Homo sapiens	ERBB2	2064	Homo sapiens	Luciferase reporter assay//qRT-PCR//Western blot	Functional MTI	23296799
MIRT053100	hsa-miR-199b-5p	Homo sapiens	SETD2	29072	Homo sapiens	Luciferase reporter assay//qRT-PCR//Western blot	Functional MTI	23594994
MIRT053254	hsa-miR-199b-5p	Homo sapiens	JAG1	182	Homo sapiens	In situ hybridization//Luciferase reporter assay//Next Generation Sequencing (NGS)//qRT-PCR//Western blot	Functional MTI	24659709
MIRT053254	hsa-miR-199b-5p	Homo sapiens	JAG1	182	Homo sapiens	Luciferase reporter assay//qRT-PCR//Western blot	Functional MTI	27957826
MIRT054626	hsa-miR-199b-5p	Homo sapiens	KIT	3815	Homo sapiens	ChIP-seq//Flow//qRT-PCR//Western blot	Functional MTI	24608802
MIRT054627	hsa-miR-199b-5p	Homo sapiens	GRB10	2887	Homo sapiens	ChIP-seq//Flow//qRT-PCR//Western blot	Functional MTI	24608802
MIRT054628	hsa-miR-199b-5p	Homo sapiens	TAF9B	51616	Homo sapiens	ChIP-seq//Flow//qRT-PCR//Western blot	Functional MTI	24608802
MIRT054629	hsa-miR-199b-5p	Homo sapiens	NLK	51701	Homo sapiens	ChIP-seq//Flow//qRT-PCR//Western blot	Functional MTI	24608802
MIRT054630	hsa-miR-199b-5p	Homo sapiens	CCNL1	57018	Homo sapiens	ChIP-seq//Flow//qRT-PCR//Western blot	Functional MTI	24608802
MIRT054630	hsa-miR-199b-5p	Homo sapiens	CCNL1	57018	Homo sapiens	qRT-PCR//Western blot	Functional MTI	26043836
MIRT732677	hsa-miR-199b-5p	Homo sapiens	SIRT1	23411	Homo sapiens	Luciferase reporter assay	Functional MTI	27145368
MIRT734487	hsa-miR-199b-5p	Homo sapiens	ITGA3	3675	Homo sapiens	Luciferase reporter assay//qRT-PCR//Western blot	Functional MTI	28324890
MIRT734637	hsa-miR-337-5p	Homo sapiens	HOXB7	3217	Homo sapiens	Luciferase reporter assay//qRT-PCR//Western blot	Functional MTI	25183455
MIRT004447	hsa-miR-361-5p	Homo sapiens	VEGFA	7422	Homo sapiens	ELISA//Luciferase reporter assay	Functional MTI	18320040
MIRT004447	hsa-miR-361-5p	Homo sapiens	VEGFA	7422	Homo sapiens	qRT-PCR//Western blot	Functional MTI	23128854
MIRT004447	hsa-miR-361-5p	Homo sapiens	VEGFA	7422	Homo sapiens	ELISA//Luciferase reporter assay//qRT-PCR	Functional MTI	23166713
MIRT004447	hsa-miR-361-5p	Homo sapiens	VEGFA	7422	Homo sapiens	Luciferase reporter assay//Western blot	Functional MTI	27641667
MIRT437351	hsa-miR-361-5p	Homo sapiens	STAT6	6778	Homo sapiens	Luciferase reporter assay//qRT-PCR//Western blot	Functional MTI	24491557
MIRT438339	hsa-miR-361-5p	Homo sapiens	SND1	27044	Homo sapiens	Immunohistochemistry//In situ hybridization//Luciferase reporter assay//qRT-PCR//Western blot	Functional MTI	25965817
MIRT464962	hsa-miR-361-5p	Homo sapiens	TWIST1	7291	Homo sapiens	Luciferase reporter assay//qRT-PCR//Western blot	Functional MTI	28184914
MIRT731374	hsa-miR-361-5p	Homo sapiens	CXCR6	10663	Homo sapiens	Luciferase reporter assay	Functional MTI	26872014
MIRT000642	hsa-miR-503-5p	Homo sapiens	CDKN1A	1026	Homo sapiens	Luciferase reporter assay	Functional MTI	19956200
MIRT000643	hsa-miR-503-5p	Homo sapiens	CCNF	899	Homo sapiens	Luciferase reporter assay	Functional MTI	19956200
MIRT000644	hsa-miR-503-5p	Homo sapiens	WEE1	7465	Homo sapiens	Luciferase reporter assay	Functional MTI	19956200
MIRT000645	hsa-miR-503-5p	Homo sapiens	CCNE2	9134	Homo sapiens	Luciferase reporter assay	Functional MTI	19956200
MIRT000646	hsa-miR-503-5p	Homo sapiens	CCNE1	898	Homo sapiens	Luciferase reporter assay	Functional MTI	19956200
MIRT000647	hsa-miR-503-5p	Homo sapiens	CHEK1	1111	Homo sapiens	Luciferase reporter assay	Functional MTI	19956200
MIRT000647	hsa-miR-503-5p	Homo sapiens	CHEK1	1111	Homo sapiens	Immunohistochemistry//Luciferase reporter assay//qRT-PCR//Western blot	Functional MTI	26867682
MIRT000648	hsa-miR-503-5p	Homo sapiens	CDC25A	993	Homo sapiens	Luciferase reporter assay	Functional MTI	19956200
MIRT000649	hsa-miR-503-5p	Homo sapiens	AGO1	26523	Homo sapiens	Luciferase reporter assay	Functional MTI	19956200
MIRT000650	hsa-miR-503-5p	Homo sapiens	ATF6	22926	Homo sapiens	Luciferase reporter assay	Functional MTI	19956200
MIRT000651	hsa-miR-503-5p	Homo sapiens	ANLN	54443	Homo sapiens	Luciferase reporter assay	Functional MTI	19956200
MIRT000652	hsa-miR-503-5p	Homo sapiens	CDC14A	8556	Homo sapiens	Luciferase reporter assay	Functional MTI	19956200
MIRT001105	hsa-miR-503-5p	Homo sapiens	CCND1	595	Homo sapiens	Luciferase reporter assay//qRT-PCR//Western blot	Functional MTI	19538740
MIRT001105	hsa-miR-503-5p	Homo sapiens	CCND1	595	Homo sapiens	Luciferase reporter assay	Functional MTI	19956200
MIRT001105	hsa-miR-503-5p	Homo sapiens	CCND1	595	Homo sapiens	Immunohistochemistry//Luciferase reporter assay//Northern blot//qRT-PCR//Western blot	Functional MTI	23731275
MIRT006789	hsa-miR-503-5p	Homo sapiens	CD40	958	Homo sapiens	Luciferase reporter assay	Functional MTI	22429276
MIRT007223	hsa-miR-503-5p	Homo sapiens	FGF2	2247	Homo sapiens	Luciferase reporter assay	Functional MTI	23352645
MIRT007223	hsa-miR-503-5p	Homo sapiens	FGF2	2247	Homo sapiens	Immunohistochemistry//Luciferase reporter assay//Microarray//Northern blot//qRT-PCR	Functional MTI	23263626
MIRT007224	hsa-miR-503-5p	Homo sapiens	VEGFA	7422	Homo sapiens	Luciferase reporter assay	Functional MTI	23352645
MIRT053075	hsa-miR-503-5p	Homo sapiens	CCND3	896	Homo sapiens	Flow//qRT-PCR//Western blot	Functional MTI	23967867
MIRT054427	hsa-miR-503-5p	Homo sapiens	PIK3R1	5295	Homo sapiens	Immunohistochemistry//In situ hybridization//Luciferase reporter assay//qRT-PCR//Western blot	Functional MTI	24550137
MIRT054428	hsa-miR-503-5p	Homo sapiens	IKBKB	3551	Homo sapiens	Immunohistochemistry//In situ hybridization//Luciferase reporter assay//qRT-PCR//Western blot	Functional MTI	24550137
MIRT054780	hsa-miR-503-5p	Homo sapiens	TNFRSF11A	8792	Homo sapiens	Luciferase reporter assay//Microarray//Northern blot//qRT-PCR//Western blot	Functional MTI	23821519
MIRT054861	hsa-miR-503-5p	Homo sapiens	FGF8	2253	Homo sapiens	Luciferase reporter assay//qRT-PCR//Western blot	Functional MTI	24464787
MIRT073642	hsa-miR-503-5p	Homo sapiens	IGF1R	3480	Homo sapiens	Luciferase reporter assay//qRT-PCR//Western blot	Functional MTI	24378652
MIRT073642	hsa-miR-503-5p	Homo sapiens	IGF1R	3480	Homo sapiens	Immunohistochemistry//Luciferase reporter assay//qRT-PCR//Western blot	Functional MTI	24931256
MIRT073642	hsa-miR-503-5p	Homo sapiens	IGF1R	3480	Homo sapiens	Luciferase reporter assay//qRT-PCR//Western blot	Functional MTI	27366090
MIRT437350	hsa-miR-503-5p	Homo sapiens	FANCA	2175	Homo sapiens	LacZ reporter assay//qRT-PCR	Functional MTI	24486548
MIRT437379	hsa-miR-503-5p	Homo sapiens	FGFR1	2260	Homo sapiens	Immunohistochemistry//Luciferase reporter assay//Microarray//Northern blot//qRT-PCR	Functional MTI	23263626
MIRT437907	hsa-miR-503-5p	Homo sapiens	FBXW7	55294	Homo sapiens	Luciferase reporter assay//Western blot	Functional MTI	25269767
MIRT437989	hsa-miR-503-5p	Homo sapiens	ARHGEF19	128272	Homo sapiens	Luciferase reporter assay//Western blot//qRT-PCR	Functional MTI	24405610
MIRT438662	hsa-miR-503-5p	Homo sapiens	BCL2	596	Homo sapiens	Flow//Luciferase reporter assay//qRT-PCR//Western blot	Functional MTI	23856992
MIRT438662	hsa-miR-503-5p	Homo sapiens	BCL2	596	Homo sapiens	Immunohistochemistry//Luciferase reporter assay//qRT-PCR//Western blot	Functional MTI	24931256
MIRT438662	hsa-miR-503-5p	Homo sapiens	BCL2	596	Homo sapiens	Immunoprecipitaion//Luciferase reporter assay//qRT-PCR//Western blot	Functional MTI	28343379
MIRT734851	hsa-miR-503-5p	Homo sapiens	E2F3	1871	Homo sapiens	Luciferase reporter assay//Western blot	Functional MTI	26722476
MIRT735017	hsa-miR-503-5p	Homo sapiens	MYB	4602	Homo sapiens	Luciferase reporter assay//qRT-PCR//Western blot	Functional MTI	26768615
MIRT003901	hsa-let-7d-5p	Homo sapiens	APP	351	Homo sapiens	Luciferase reporter assay	Non-Functional MTI	19110058
MIRT006406	hsa-let-7d-5p	Homo sapiens	MPL	4352	Homo sapiens	Luciferase reporter assay	Non-Functional MTI	20445018
MIRT003932	hsa-let-7e-5p	Homo sapiens	EIF3J	8669	Homo sapiens	Luciferase reporter assay//Reporter assay	Non-Functional MTI	15131085
MIRT006404	hsa-let-7e-5p	Homo sapiens	MPL	4352	Homo sapiens	Luciferase reporter assay	Non-Functional MTI	20445018
MIRT731581	hsa-miR-23a-3p	Homo sapiens	HIP1R	9026	Homo sapiens	Luciferase reporter assay	Non-Functional MTI	26898757
MIRT000711	hsa-miR-146a-5p	Homo sapiens	TRAF6	7189	Homo sapiens	Luciferase reporter assay//qRT-PCR//Western blot	Non-Functional MTI	21610143
MIRT004661	hsa-miR-146a-5p	Homo sapiens	CDKN1A	1026	Homo sapiens	Luciferase reporter assay	Non-Functional MTI	20101223
MIRT005705	hsa-miR-146a-5p	Homo sapiens	CDKN3	1033	Homo sapiens	Western blot	Non-Functional MTI	19944095
MIRT005706	hsa-miR-146a-5p	Homo sapiens	KIF22	3835	Homo sapiens	Western blot	Non-Functional MTI	19944095
